# Supplementary material for: Epigenetic Methylation Changes in Pregnant Women: Bisphenol Exposure and Atopic Dermatitis
Source: Int J Mol Sci. 2024 Jan 27;25(3):1579. doi: 10.3390/ijms25031579 (PMC10855599; doi:10.3390/ijms25031579)
Supplement: Supplementary file 1 [file ijms-25-01579-s001.zip]

Archive with 1 entries (1 files):
- ijms-2813601-supplementary.xlsx
