# Supplementary material for: Epigenetic Methylation Changes in Pregnant Women: Bisphenol Exposure and Atopic Dermatitis
Source: Int J Mol Sci. 2024 Jan 27;25(3):1579. doi: 10.3390/ijms25031579 (PMC10855599; doi:10.3390/ijms25031579)
Supplement: Supplementary file 1 [file ijms-25-01579-s001.zip › ijms-2813601-supplementary.xlsx]

## Sheet: BPA
	chr	start	stop	edgeR.logFC	edgeR.p.value
941	chr1	94001	94100	-2.01793	0.0216519
2755	chr1	275401	275500	-2.29838	0.0193844
2756	chr1	275501	275600	-2.08562	0.0311574
4706	chr1	470501	470600	-2.35523	0.0305816
4707	chr1	470601	470700	-2.35523	0.0305816
5035	chr1	503401	503500	-1.41066	0.0297175
5036	chr1	503501	503600	-1.63026	0.0335193
5037	chr1	503601	503700	-2.39547	0.00279087
5066	chr1	506501	506600	-2.85502	0.000904886
5067	chr1	506601	506700	-2.25286	0.0172029
6258	chr1	625701	625800	-2.01836	0.0225056
6476	chr1	647501	647600	-1.69586	0.0488647
6482	chr1	648101	648200	-1.82877	0.0372934
6483	chr1	648201	648300	-2.24043	0.0057869
6677	chr1	667601	667700	-2.09984	0.0203837
6678	chr1	667701	667800	-1.66954	0.0484983
7055	chr1	705401	705500	-2.28789	0.046737
7056	chr1	705501	705600	-2.28789	0.046737
7057	chr1	705601	705700	-2.3835	0.0407163
7203	chr1	720201	720300	-2.01124	0.0428955
7803	chr1	780201	780300	-3.20204	2e-05
7804	chr1	780301	780400	-2.1498	0.0286767
7882	chr1	788101	788200	-1.81399	0.0417021
7911	chr1	791001	791100	-1.85909	0.0399206
8017	chr1	801601	801700	-1.87271	0.0177675
8018	chr1	801701	801800	-1.92842	0.0162361
8019	chr1	801801	801900	-1.83486	0.0199147
8300	chr1	829901	830000	-2.61645	0.0105886
8301	chr1	830001	830100	-2.69736	0.0096168
9281	chr1	928001	928100	-1.88113	0.0305559
9297	chr1	929601	929700	-2.32054	0.0360475
10098	chr1	1009701	1009800	-1.85729	0.0380105
10099	chr1	1009801	1009900	-1.72361	0.0300825
10111	chr1	1011001	1011100	-1.94161	0.0179659
10112	chr1	1011101	1011200	-2.04941	0.0240449
10303	chr1	1030201	1030300	-2.56104	0.037792
10304	chr1	1030301	1030400	-3.1979	0.00368273
10305	chr1	1030401	1030500	-2.36986	0.0476522
10447	chr1	1044601	1044700	-2.38985	0.0193764
11748	chr1	1174701	1174800	-1.45638	0.0417444
11785	chr1	1178401	1178500	-1.58522	0.0468639
11786	chr1	1178501	1178600	-1.39327	0.0493092
11951	chr1	1195001	1195100	-2.16199	0.024422
11952	chr1	1195101	1195200	-1.66257	0.0251455
12218	chr1	1221701	1221800	-2.74286	0.00110979
12219	chr1	1221801	1221900	-2.74321	0.000692791
12220	chr1	1221901	1222000	-2.72417	0.000844137
12247	chr1	1224601	1224700	-2.3336	0.0220006
12249	chr1	1224801	1224900	-2.50361	0.000205143
12250	chr1	1224901	1225000	-2.93609	0.000220677
12827	chr1	1282601	1282700	-2.75019	0.00545915
14738	chr1	1473701	1473800	-1.71441	0.039255
14739	chr1	1473801	1473900	-2.06103	0.0158055
14783	chr1	1478201	1478300	-1.48865	0.0435358
15040	chr1	1503901	1504000	-1.76335	0.0213376
15280	chr1	1527901	1528000	-1.70769	0.0320735
15281	chr1	1528001	1528100	-1.57517	0.0315505
15481	chr1	1548001	1548100	-2.40068	0.0120208
15572	chr1	1557101	1557200	-1.83748	0.0347552
15573	chr1	1557201	1557300	-1.63754	0.0408061
15702	chr1	1570101	1570200	-2.62678	0.00137506
15703	chr1	1570201	1570300	-2.2547	0.00644349
15707	chr1	1570601	1570700	-1.75938	0.0409107
15714	chr1	1571301	1571400	-1.63021	0.0113496
15715	chr1	1571401	1571500	-1.98616	0.0304953
16832	chr1	1683101	1683200	-1.67389	0.0438779
17029	chr1	1702801	1702900	-2.42864	0.0448102
17208	chr1	1720701	1720800	-1.98358	0.035188
17209	chr1	1720801	1720900	-2.128	0.0205825
17299	chr1	1729801	1729900	-1.6955	0.0488647
17657	chr1	1765601	1765700	-1.93945	0.0446067
17987	chr1	1798601	1798700	-1.75383	0.0445783
18017	chr1	1801601	1801700	-2.9409	0.000526777
18018	chr1	1801701	1801800	-2.77067	0.000611508
18041	chr1	1804001	1804100	-1.3077	0.0497393
18122	chr1	1812101	1812200	-2.13778	0.0182273
18131	chr1	1813001	1813100	-2.09679	0.0125481
18132	chr1	1813101	1813200	-2.01186	0.0293184
18313	chr1	1831201	1831300	-1.69994	0.033727
18389	chr1	1838801	1838900	-2.22489	0.0253934
18457	chr1	1845601	1845700	-2.00772	0.0219981
18689	chr1	1868801	1868900	-2.07396	0.0205388
18712	chr1	1871101	1871200	-2.0528	0.0205077
18713	chr1	1871201	1871300	-1.53473	0.0464834
18714	chr1	1871301	1871400	-1.69469	0.00684292
19508	chr1	1950701	1950800	-1.80468	0.0193896
19937	chr1	1993601	1993700	-1.75469	0.0409107
19989	chr1	1998801	1998900	-1.34391	0.0313765
19990	chr1	1998901	1999000	-2.25651	0.00279087
20527	chr1	2052601	2052700	-2.30563	0.0387185
20665	chr1	2066401	2066500	-2.3803	0.00446084
20666	chr1	2066501	2066600	-1.76234	0.0150719
20667	chr1	2066601	2066700	-2.4262	0.000152977
20668	chr1	2066701	2066800	-2.31762	0.00872965
20669	chr1	2066801	2066900	-2.32447	0.0285145
20788	chr1	2078701	2078800	-1.87698	0.0188037
20851	chr1	2085001	2085100	-1.70246	0.0497099
21175	chr1	2117401	2117500	-2.76001	0.00734079
21320	chr1	2131901	2132000	-1.48899	0.0455564
21321	chr1	2132001	2132100	-1.57315	0.0328202
21527	chr1	2152601	2152700	-2.66134	0.00227789
21676	chr1	2167501	2167600	-2.34025	0.00622347
21677	chr1	2167601	2167700	-1.64073	0.0488647
21966	chr1	2196501	2196600	-2.00459	0.0201652
22028	chr1	2202701	2202800	-2.07138	0.00644349
22029	chr1	2202801	2202900	-1.64122	0.0488647
22030	chr1	2202901	2203000	-1.94866	0.0273102
22183	chr1	2218201	2218300	-1.8585	0.0442777
22368	chr1	2236701	2236800	-1.73224	0.0458247
22604	chr1	2260301	2260400	-3.33613	0.000254158
22645	chr1	2264401	2264500	-1.86571	0.0276928
22646	chr1	2264501	2264600	-2.43827	0.0045481
26703	chr1	2670201	2670300	-1.9734	0.00780728
26869	chr1	2686801	2686900	-2.01707	0.0101539
26870	chr1	2686901	2687000	-1.86127	0.0124527
26871	chr1	2687001	2687100	-1.86136	0.0124527
26872	chr1	2687101	2687200	-1.71183	0.041621
32653	chr1	3265201	3265300	-2.37764	0.0108655
32654	chr1	3265301	3265400	-2.25484	0.0451299
32804	chr1	3280301	3280400	-2.67497	0.0146636
35125	chr1	3512401	3512500	-2.34325	0.00622347
35126	chr1	3512501	3512600	-1.92467	0.0326568
35127	chr1	3512601	3512700	-1.91366	0.0301274
35525	chr1	3552401	3552500	-1.50822	0.0335193
36056	chr1	3605501	3605600	-2.54553	0.0298221
36559	chr1	3655801	3655900	-1.69561	0.0491042
36598	chr1	3659701	3659800	-2.07623	0.0250137
37537	chr1	3753601	3753700	-1.64009	0.0438277
37646	chr1	3764501	3764600	-1.94982	0.0273102
37647	chr1	3764601	3764700	-1.77586	0.0445508
37661	chr1	3766001	3766100	-2.31935	0.00311988
37662	chr1	3766101	3766200	-2.02899	0.0201234
37668	chr1	3766701	3766800	-2.31798	0.0141274
38298	chr1	3829701	3829800	-2.37003	0.0470315
38540	chr1	3853901	3854000	-2.25493	0.0304079
38604	chr1	3860301	3860400	-2.54582	0.00614105
38605	chr1	3860401	3860500	-2.77885	0.00162667
38606	chr1	3860501	3860600	-2.91141	0.00187676
38646	chr1	3864501	3864600	-1.92387	0.0275029
38647	chr1	3864601	3864700	-1.88194	0.011904
38648	chr1	3864701	3864800	-1.97976	0.0061858
38991	chr1	3899001	3899100	-2.03538	0.026754
38992	chr1	3899101	3899200	-2.46303	0.007238
38993	chr1	3899201	3899300	-2.48931	0.00849528
39839	chr1	3983801	3983900	-2.12508	0.00620016
39840	chr1	3983901	3984000	-1.79761	0.0309879
45785	chr1	4578401	4578500	-2.31441	0.0353211
45812	chr1	4581101	4581200	-1.88584	0.027918
47236	chr1	4723501	4723600	-2.29943	0.0399136
47721	chr1	4772001	4772100	-2.34334	0.0125481
47748	chr1	4774701	4774800	-2.25522	0.016738
56666	chr1	5666501	5666600	-1.87959	0.0216519
57376	chr1	5737501	5737600	-2.31665	0.0252387
57378	chr1	5737701	5737800	-2.42591	0.0185067
57448	chr1	5744701	5744800	-2.2929	0.0289853
58984	chr1	5898301	5898400	-1.79503	0.0268082
59129	chr1	5912801	5912900	-1.90432	0.0436347
59230	chr1	5922901	5923000	-2.63123	0.00137506
59231	chr1	5923001	5923100	-2.49683	0.00330987
59232	chr1	5923101	5923200	-2.74951	0.00083166
59548	chr1	5954701	5954800	-2.34505	0.00877603
59549	chr1	5954801	5954900	-2.37102	0.0163196
59550	chr1	5954901	5955000	-2.30486	0.026055
60087	chr1	6008601	6008700	-1.58789	0.0488647
60319	chr1	6031801	6031900	-2.23473	0.0169673
60383	chr1	6038201	6038300	-2.09174	0.016738
60882	chr1	6088101	6088200	-1.91138	0.0180283
61187	chr1	6118601	6118700	-1.86531	0.0360784
61563	chr1	6156201	6156300	-2.41282	0.00204236
61564	chr1	6156301	6156400	-2.17722	0.0125012
61566	chr1	6156501	6156600	-1.59086	0.0304573
61823	chr1	6182201	6182300	-1.62083	0.0466485
62049	chr1	6204801	6204900	-2.31118	0.00116905
62150	chr1	6214901	6215000	-1.44114	0.0460692
62299	chr1	6229801	6229900	-1.66641	0.0297279
62300	chr1	6229901	6230000	-2.13002	0.0221387
63061	chr1	6306001	6306100	-1.33023	0.0266162
63062	chr1	6306101	6306200	-1.35414	0.0167054
63282	chr1	6328101	6328200	-1.81792	0.0273102
63330	chr1	6332901	6333000	-2.1975	0.00638999
63532	chr1	6353101	6353200	-2.34217	0.00622347
63650	chr1	6364901	6365000	-1.86942	0.0235327
63651	chr1	6365001	6365100	-1.97321	0.0101363
63827	chr1	6382601	6382700	-1.7653	0.0312018
63828	chr1	6382701	6382800	-1.88188	0.0242363
64397	chr1	6439601	6439700	-1.87614	0.0319018
64938	chr1	6493701	6493800	-2.14724	0.0241687
65150	chr1	6514901	6515000	-1.94809	0.023216
65439	chr1	6543801	6543900	-1.67106	0.0143755
65478	chr1	6547701	6547800	-1.70915	0.0372029
65583	chr1	6558201	6558300	-1.88247	0.033727
66068	chr1	6606701	6606800	-2.17228	0.0125481
66126	chr1	6612501	6612600	-1.81713	0.033727
66183	chr1	6618201	6618300	-1.88146	0.0216519
66369	chr1	6636801	6636900	-2.33817	0.00482704
66370	chr1	6636901	6637000	-2.14495	0.0208642
66486	chr1	6648501	6648600	-2.22049	0.0180229
66487	chr1	6648601	6648700	-2.2081	0.0111588
66488	chr1	6648701	6648800	-2.73175	0.00546695
66756	chr1	6675501	6675600	-1.81408	0.033727
66767	chr1	6676601	6676700	-2.22294	0.0198053
66768	chr1	6676701	6676800	-2.32541	0.0112447
67270	chr1	6726901	6727000	-1.6545	0.0347277
67975	chr1	6797401	6797500	-1.56929	0.0380537
67976	chr1	6797501	6797600	-1.88458	0.00473057
67977	chr1	6797601	6797700	-1.76082	0.0150719
68082	chr1	6808101	6808200	-2.40967	0.0237669
68083	chr1	6808201	6808300	-2.22234	0.0331566
68287	chr1	6828601	6828700	-2.25426	0.00905491
68816	chr1	6881501	6881600	-2.25218	0.00905491
68817	chr1	6881601	6881700	-2.01545	0.0081573
68934	chr1	6893301	6893400	-1.88319	0.0273102
69784	chr1	6978301	6978400	-1.76096	0.0449704
70167	chr1	7016601	7016700	-1.95626	0.0235848
70238	chr1	7023701	7023800	-1.9359	0.0449943
70402	chr1	7040101	7040200	-2.1552	0.019077
70477	chr1	7047601	7047700	-1.91786	0.0408096
70478	chr1	7047701	7047800	-1.97283	0.0332567
70479	chr1	7047801	7047900	-2.26449	0.0127929
70982	chr1	7098101	7098200	-2.03831	0.0337891
70983	chr1	7098201	7098300	-2.37834	0.0187344
71570	chr1	7156901	7157000	-2.27468	0.0042852
71662	chr1	7166101	7166200	-1.64022	0.0258937
71808	chr1	7180701	7180800	-1.81446	0.033727
71931	chr1	7193001	7193100	-2.31072	0.00690169
71932	chr1	7193101	7193200	-2.29249	0.00606463
72440	chr1	7243901	7244000	-2.1428	0.00587964
72441	chr1	7244001	7244100	-1.57391	0.0391906
72555	chr1	7255401	7255500	-2.50149	0.0234438
73205	chr1	7320401	7320500	-2.62391	0.00651373
73206	chr1	7320501	7320600	-3.02568	0.00047459
73207	chr1	7320601	7320700	-2.90651	0.000850903
73208	chr1	7320701	7320800	-2.7899	0.00105253
74678	chr1	7467701	7467800	-2.76572	0.000453938
74679	chr1	7467801	7467900	-2.55847	0.00735824
75432	chr1	7543101	7543200	-1.58853	0.0488392
75572	chr1	7557101	7557200	-1.53375	0.0478838
75574	chr1	7557301	7557400	-1.71335	0.0397773
76001	chr1	7600001	7600100	-1.83678	0.0330436
76011	chr1	7601001	7601100	-1.85799	0.0238809
76485	chr1	7648401	7648500	-1.78811	0.0432118
76891	chr1	7689001	7689100	-1.79847	0.0290476
77085	chr1	7708401	7708500	-2.19543	0.0196754
77124	chr1	7712301	7712400	-2.09138	0.016738
77177	chr1	7717601	7717700	-2.09279	0.0125481
77178	chr1	7717701	7717800	-2.09244	0.0125481
77318	chr1	7731701	7731800	-2.02035	0.0216519
77419	chr1	7741801	7741900	-1.66667	0.0357533
77585	chr1	7758401	7758500	-2.5683	0.0223458
77586	chr1	7758501	7758600	-1.90544	0.0142476
79260	chr1	7925901	7926000	-1.43541	0.0485613
79261	chr1	7926001	7926100	-1.8542	0.0168212
79262	chr1	7926101	7926200	-1.8773	0.00481161
79263	chr1	7926201	7926300	-1.88637	0.016738
79307	chr1	7930601	7930700	-2.34333	0.0471011
79823	chr1	7982201	7982300	-1.69733	0.0409107
79937	chr1	7993601	7993700	-2.37787	0.0211945
79968	chr1	7996701	7996800	-2.54495	0.00137506
80452	chr1	8045101	8045200	-2.02641	0.0049718
80543	chr1	8054201	8054300	-2.05102	0.0393914
80544	chr1	8054301	8054400	-1.90962	0.0180283
80545	chr1	8054401	8054500	-1.58596	0.0367681
80546	chr1	8054501	8054600	-1.69692	0.0409107
80584	chr1	8058301	8058400	-1.496	0.0192797
80678	chr1	8067701	8067800	-1.61841	0.0333185
80766	chr1	8076501	8076600	-2.15582	0.0151575
80767	chr1	8076601	8076700	-2.4677	0.00199624
80768	chr1	8076701	8076800	-2.34263	0.00622347
80821	chr1	8082001	8082100	-2.54658	0.00995962
80851	chr1	8085001	8085100	-2.07562	0.0329477
80852	chr1	8085101	8085200	-2.34799	0.0128411
81083	chr1	8108201	8108300	-2.01531	0.0205264
81084	chr1	8108301	8108400	-2.08618	0.00787328
83806	chr1	8380501	8380600	-1.73183	0.0425412
84505	chr1	8450401	8450500	-2.32167	0.0179445
84506	chr1	8450501	8450600	-2.4049	0.0123901
84507	chr1	8450601	8450700	-2.84065	0.0111005
84598	chr1	8459701	8459800	-2.0856	0.0431978
84715	chr1	8471401	8471500	-2.17327	0.0136585
84998	chr1	8499701	8499800	-2.76401	8.01e-05
85072	chr1	8507101	8507200	-2.05573	0.00702929
85073	chr1	8507201	8507300	-1.94733	0.0202817
85486	chr1	8548501	8548600	-2.2509	0.00567725
85545	chr1	8554401	8554500	-2.6485	0.0239171
85782	chr1	8578101	8578200	-1.95317	0.0337897
86361	chr1	8636001	8636100	-1.38103	0.0332446
86470	chr1	8646901	8647000	-1.84124	0.0437129
86869	chr1	8686801	8686900	-2.28199	0.0139796
87321	chr1	8732001	8732100	-1.61746	0.0374056
87470	chr1	8746901	8747000	-2.13264	0.00537363
87662	chr1	8766101	8766200	-1.95887	0.0422947
87767	chr1	8776601	8776700	-2.62508	0.00020834
87768	chr1	8776701	8776800	-2.15452	0.00936657
87769	chr1	8776801	8776900	-2.03937	0.0130876
87830	chr1	8782901	8783000	-2.16865	0.0451133
87860	chr1	8785901	8786000	-2.29328	0.000559348
87861	chr1	8786001	8786100	-2.4387	0.0226435
89564	chr1	8956301	8956400	-1.84462	0.0362599
89566	chr1	8956501	8956600	-1.877	0.0222883
90183	chr1	9018201	9018300	-2.08086	0.042708
90210	chr1	9020901	9021000	-1.94735	0.0216519
90211	chr1	9021001	9021100	-1.83637	0.01757
90456	chr1	9045501	9045600	-1.64523	0.0409107
90457	chr1	9045601	9045700	-1.43438	0.0436304
90575	chr1	9057401	9057500	-2.39611	0.00199624
90634	chr1	9063301	9063400	-1.90398	0.0284222
90884	chr1	9088301	9088400	-2.05567	0.0293097
91189	chr1	9118801	9118900	-2.25696	0.00905491
91229	chr1	9122801	9122900	-2.00398	0.0205897
91271	chr1	9127001	9127100	-1.86337	0.0129799
91574	chr1	9157301	9157400	-2.1705	0.016738
91590	chr1	9158901	9159000	-1.82993	0.0484308
91663	chr1	9166201	9166300	-2.20039	0.0147508
91724	chr1	9172301	9172400	-1.94738	0.0216519
91953	chr1	9195201	9195300	-2.42719	0.000638081
91954	chr1	9195301	9195400	-1.76329	0.0150719
92415	chr1	9241401	9241500	-2.1265	0.014754
92416	chr1	9241501	9241600	-1.95835	0.0299726
93456	chr1	9345501	9345600	-2.64018	0.00907032
93546	chr1	9354501	9354600	-1.32892	0.0493092
93557	chr1	9355601	9355700	-2.40288	0.0235727
94228	chr1	9422701	9422800	-2.17375	0.016738
94229	chr1	9422801	9422900	-2.17375	0.016738
94365	chr1	9436401	9436500	-2.34035	0.00401036
94366	chr1	9436501	9436600	-2.09222	0.0125481
94367	chr1	9436601	9436700	-1.881	0.0273102
95531	chr1	9553001	9553100	-1.75815	0.033727
95590	chr1	9558901	9559000	-1.82055	0.0457941
96000	chr1	9599901	9600000	-1.69588	0.0325967
96009	chr1	9600801	9600900	-1.45528	0.0325955
96403	chr1	9640201	9640300	-2.12872	0.00499214
96507	chr1	9650601	9650700	-1.88666	0.0158532
96586	chr1	9658501	9658600	-2.31052	0.0121541
96587	chr1	9658601	9658700	-1.81653	0.033727
96588	chr1	9658701	9658800	-1.69643	0.0488647
96603	chr1	9660201	9660300	-1.55001	0.0454247
96616	chr1	9661501	9661600	-1.53599	0.0488647
96702	chr1	9670101	9670200	-1.83307	0.0266905
96712	chr1	9671101	9671200	-2.2915	0.0056849
96782	chr1	9678101	9678200	-1.63049	0.0312639
96981	chr1	9698001	9698100	-1.83185	0.0484068
97422	chr1	9742101	9742200	-2.97115	0.004705
97423	chr1	9742201	9742300	-2.97115	0.004705
97607	chr1	9760601	9760700	-1.91184	0.0361985
97668	chr1	9766701	9766800	-1.70638	0.0470727
97844	chr1	9784301	9784400	-2.30321	0.014716
97991	chr1	9799001	9799100	-2.09256	0.0125481
97992	chr1	9799101	9799200	-2.41348	0.000766045
98014	chr1	9801301	9801400	-2.22273	0.0102433
98045	chr1	9804401	9804500	-1.88152	0.0273102
98047	chr1	9804601	9804700	-1.98897	0.0311429
98163	chr1	9816201	9816300	-2.17307	0.016738
98164	chr1	9816301	9816400	-2.17307	0.016738
98201	chr1	9820001	9820100	-2.71245	0.000904166
98202	chr1	9820101	9820200	-2.0148	0.0067049
98945	chr1	9894401	9894500	-1.82542	0.0314904
99338	chr1	9933701	9933800	-2.26913	0.0158827
99444	chr1	9944301	9944400	-1.7543	0.0273102
99517	chr1	9951601	9951700	-1.75736	0.0409107
99607	chr1	9960601	9960700	-1.75635	0.0488647
99620	chr1	9961901	9962000	-1.97358	0.00684292
99677	chr1	9967601	9967700	-2.16975	0.0125481
99678	chr1	9967701	9967800	-2.32408	0.00432018
99679	chr1	9967801	9967900	-2.14698	0.00976732
99777	chr1	9977601	9977700	-2.70761	0.00692457
99778	chr1	9977701	9977800	-2.51746	0.0133871
99779	chr1	9977801	9977900	-2.16109	0.0128285
100031	chr1	10003001	10003100	-1.6434	0.0420818
100102	chr1	10010101	10010200	-2.28512	0.0305262
100103	chr1	10010201	10010300	-2.25302	0.00499214
100121	chr1	10012001	10012100	-1.87801	0.0162031
100134	chr1	10013301	10013400	-1.88057	0.0273102
100531	chr1	10053001	10053100	-2.06576	0.0221687
100554	chr1	10055301	10055400	-1.70017	0.0488647
100609	chr1	10060801	10060900	-1.86935	0.0457279
100610	chr1	10060901	10061000	-1.8802	0.0321341
100802	chr1	10080101	10080200	-1.53268	0.0488647
100851	chr1	10085001	10085100	-2.32098	0.00437748
100905	chr1	10090401	10090500	-2.02325	0.0195712
100950	chr1	10094901	10095000	-1.85003	0.0143647
100951	chr1	10095001	10095100	-2.18423	0.0042437
100979	chr1	10097801	10097900	-1.62182	0.0257521
101036	chr1	10103501	10103600	-1.90495	0.0196033
101114	chr1	10111301	10111400	-2.31801	0.0359657
101576	chr1	10157501	10157600	-1.76742	0.0451658
101638	chr1	10163701	10163800	-1.94976	0.0216519
101639	chr1	10163801	10163900	-1.82244	0.0360769
101640	chr1	10163901	10164000	-1.72629	0.0450487
102616	chr1	10261501	10261600	-2.09022	0.0137901
102971	chr1	10297001	10297100	-2.38353	0.0117584
103452	chr1	10345101	10345200	-1.73273	0.0232281
103489	chr1	10348801	10348900	-2.01846	0.016738
103565	chr1	10356401	10356500	-2.1474	0.00875367
103663	chr1	10366201	10366300	-1.58904	0.0203516
103864	chr1	10386301	10386400	-2.31674	0.0216989
104098	chr1	10409701	10409800	-1.65625	0.024457
104572	chr1	10457101	10457200	-2.28881	0.0114749
104787	chr1	10478601	10478700	-1.76609	0.0238101
104793	chr1	10479201	10479300	-2.53619	0.00373076
105039	chr1	10503801	10503900	-2.36925	0.00558757
105055	chr1	10505401	10505500	-2.00309	0.0222959
105127	chr1	10512601	10512700	-1.67475	0.0452329
105828	chr1	10582701	10582800	-1.58942	0.0409107
105829	chr1	10582801	10582900	-1.54893	0.0250142
105830	chr1	10582901	10583000	-2.01005	0.0206533
105929	chr1	10592801	10592900	-2.41666	0.0198014
105989	chr1	10598801	10598900	-2.5892	0.00282007
105991	chr1	10599001	10599100	-2.62234	0.00364629
106083	chr1	10608201	10608300	-1.71631	0.0486132
106111	chr1	10611001	10611100	-2.20321	0.0106072
106198	chr1	10619701	10619800	-1.58454	0.0307866
106205	chr1	10620401	10620500	-1.58465	0.0488647
107172	chr1	10717101	10717200	-2.2225	0.0342319
107652	chr1	10765101	10765200	-2.35237	0.0304149
109548	chr1	10954701	10954800	-2.11051	0.0419237
109549	chr1	10954801	10954900	-2.00978	0.0199035
109550	chr1	10954901	10955000	-2.01963	0.0216519
109556	chr1	10955501	10955600	-1.84189	0.041035
110569	chr1	11056801	11056900	-2.55284	0.0016116
110570	chr1	11056901	11057000	-2.63879	0.00117273
110838	chr1	11083701	11083800	-2.40184	0.00642494
110839	chr1	11083801	11083900	-2.4403	0.00159174
110840	chr1	11083901	11084000	-2.11949	0.0179195
111234	chr1	11123301	11123400	-1.67106	0.0383696
111235	chr1	11123401	11123500	-1.54597	0.0493092
111242	chr1	11124101	11124200	-2.0923	0.03628
111421	chr1	11142001	11142100	-1.88196	0.0216519
111623	chr1	11162201	11162300	-2.21607	0.0103272
111624	chr1	11162301	11162400	-2.48307	0.000363402
111625	chr1	11162401	11162500	-2.42747	0.000638081
111626	chr1	11162501	11162600	-1.91249	0.0226149
111667	chr1	11166601	11166700	-2.21016	0.010582
111668	chr1	11166701	11166800	-2.15605	0.0194141
111715	chr1	11171401	11171500	-2.25491	0.00905491
111716	chr1	11171501	11171600	-2.25491	0.00905491
111774	chr1	11177301	11177400	-2.15163	0.04262
112488	chr1	11248701	11248800	-1.65622	0.0497291
112599	chr1	11259801	11259900	-1.63961	0.0488647
112780	chr1	11277901	11278000	-1.64935	0.0140525
112789	chr1	11278801	11278900	-1.45062	0.0402264
114920	chr1	11491901	11492000	4.45267	0.0256525
114921	chr1	11492001	11492100	4.00115	0.0348032
116401	chr1	11640001	11640100	-2.16985	0.00905491
116652	chr1	11665101	11665200	-1.81668	0.033727
116692	chr1	11669101	11669200	-1.51344	0.03272
117023	chr1	11702201	11702300	-2.3777	0.0149872
117026	chr1	11702501	11702600	-2.21881	0.0209563
117027	chr1	11702601	11702700	-2.30815	0.00487564
117530	chr1	11752901	11753000	-2.07446	0.00644349
117531	chr1	11753001	11753100	-1.9799	0.00190929
117909	chr1	11790801	11790900	-2.34425	0.00905491
118143	chr1	11814201	11814300	-1.89439	0.0468942
119484	chr1	11948301	11948400	-2.51986	0.00273037
119485	chr1	11948401	11948500	-1.85019	0.0128733
119743	chr1	11974201	11974300	-1.89986	0.0439894
119983	chr1	11998201	11998300	-1.90416	0.0325396
120999	chr1	12099801	12099900	-1.55404	0.0355832
121014	chr1	12101301	12101400	-2.12856	0.0123023
121081	chr1	12108001	12108100	-1.65299	0.0403066
121168	chr1	12116701	12116800	-1.61007	0.0457434
121169	chr1	12116801	12116900	-2.19076	0.00378195
121322	chr1	12132101	12132200	-2.39349	0.0209891
122059	chr1	12205801	12205900	-1.41068	0.0494074
122951	chr1	12295001	12295100	-1.40592	0.0392367
123617	chr1	12361601	12361700	4.25955	0.0465849
123713	chr1	12371201	12371300	-2.26356	0.0276748
123919	chr1	12391801	12391900	-1.9159	0.031374
124137	chr1	12413601	12413700	-1.75893	0.033727
124218	chr1	12421701	12421800	-1.77952	0.0343392
124256	chr1	12425501	12425600	-1.70625	0.049263
124257	chr1	12425601	12425700	-2.68389	0.0042267
124835	chr1	12483401	12483500	-2.86096	0.00787427
125088	chr1	12508701	12508800	-2.07165	0.0402315
125687	chr1	12568601	12568700	-1.78853	0.0361879
125699	chr1	12569801	12569900	-1.75117	0.0402024
125700	chr1	12569901	12570000	-2.18162	0.00353134
125971	chr1	12597001	12597100	-1.89988	0.021527
126131	chr1	12613001	12613100	-1.72557	0.022388
127213	chr1	12721201	12721300	-1.59717	0.0380454
127214	chr1	12721301	12721400	-1.62838	0.0290709
127555	chr1	12755401	12755500	-2.09239	0.00504373
127556	chr1	12755501	12755600	-2.34218	0.00622347
128856	chr1	12885501	12885600	-2.15738	0.0166765
128857	chr1	12885601	12885700	-2.01538	0.0173866
131761	chr1	13176001	13176100	-2.80584	0.000560589
132560	chr1	13255901	13256000	-2.19753	0.0025151
132561	chr1	13256001	13256100	-1.95998	0.0081573
132616	chr1	13261501	13261600	-2.07121	0.00499214
132617	chr1	13261601	13261700	-2.17025	0.00905491
132623	chr1	13262201	13262300	-1.71125	0.0304588
133162	chr1	13316101	13316200	-1.78763	0.0457984
133463	chr1	13346201	13346300	-2.24011	0.0102439
134141	chr1	13414001	13414100	-1.67798	0.0326051
134833	chr1	13483201	13483300	-1.48964	0.0400995
135869	chr1	13586801	13586900	-1.64395	0.00761536
135947	chr1	13594601	13594700	-1.71554	0.0435936
137160	chr1	13715901	13716000	-1.8225	0.012984
137161	chr1	13716001	13716100	-1.62287	0.0184541
137458	chr1	13745701	13745800	-1.74591	0.0289245
137459	chr1	13745801	13745900	-2.33299	0.00184023
137468	chr1	13746701	13746800	-2.0416	0.00599118
137469	chr1	13746801	13746900	-2.173	0.00592396
137720	chr1	13771901	13772000	-2.36445	0.0198743
137721	chr1	13772001	13772100	-2.50339	0.0155491
137863	chr1	13786201	13786300	-1.72229	0.0245311
139327	chr1	13932601	13932700	-1.77366	0.0154471
139336	chr1	13933501	13933600	-2.02099	0.0302379
139823	chr1	13982201	13982300	-2.20478	0.00316903
139824	chr1	13982301	13982400	-1.73753	0.0160197
139834	chr1	13983301	13983400	-1.96289	0.0415862
140027	chr1	14002601	14002700	-1.81772	0.0273102
140390	chr1	14038901	14039000	-1.70008	0.0436977
141660	chr1	14165901	14166000	-1.75531	0.033727
141977	chr1	14197601	14197700	-1.47113	0.0441268
142112	chr1	14211101	14211200	-1.94786	0.0216519
142669	chr1	14266801	14266900	-3.02359	0.00556815
142906	chr1	14290501	14290600	-1.69921	0.0488647
143512	chr1	14351101	14351200	-2.37463	0.0145287
143513	chr1	14351201	14351300	-2.01703	0.0101539
143569	chr1	14356801	14356900	-2.45593	0.00390252
143570	chr1	14356901	14357000	-3.1011	0.00164325
143571	chr1	14357001	14357100	-1.9717	0.0372072
143572	chr1	14357101	14357200	-1.83438	0.0438254
143597	chr1	14359601	14359700	-2.2179	0.0207858
143832	chr1	14383101	14383200	-2.32851	0.0119365
143833	chr1	14383201	14383300	-1.88404	0.0240128
143879	chr1	14387801	14387900	-1.5463	0.0335193
144364	chr1	14436301	14436400	-1.87993	0.033727
144734	chr1	14473301	14473400	-2.33115	0.00166794
144735	chr1	14473401	14473500	-1.85001	0.0230309
145240	chr1	14523901	14524000	-1.71751	0.0180283
146972	chr1	14697101	14697200	-2.06366	0.0230723
147150	chr1	14714901	14715000	-1.88664	0.0408359
147151	chr1	14715001	14715100	-2.12511	0.0183739
147350	chr1	14734901	14735000	-2.09165	0.0216519
147592	chr1	14759101	14759200	-2.4854	0.00321087
147593	chr1	14759201	14759300	-2.57512	0.00397435
147975	chr1	14797401	14797500	-1.59454	0.0373303
148020	chr1	14801901	14802000	-1.70387	0.0367718
148021	chr1	14802001	14802100	-2.12905	0.00285996
148375	chr1	14837401	14837500	-1.65276	0.0484559
148594	chr1	14859301	14859400	-2.36475	0.0143875
149082	chr1	14908101	14908200	-1.81486	0.0346874
149992	chr1	14999101	14999200	-2.03804	0.043861
150012	chr1	15001101	15001200	-1.98845	0.0434113
150014	chr1	15001301	15001400	-2.04251	0.0176207
150135	chr1	15013401	15013500	-2.0914	0.016738
150592	chr1	15059101	15059200	-1.88196	0.033727
150890	chr1	15088901	15089000	-1.81693	0.0481123
151452	chr1	15145101	15145200	-1.82249	0.043753
151582	chr1	15158101	15158200	-2.25202	0.00905491
151652	chr1	15165101	15165200	-2.23181	0.0429668
151995	chr1	15199401	15199500	-2.09325	0.0125481
152397	chr1	15239601	15239700	-1.97525	0.0293304
152708	chr1	15270701	15270800	-1.66703	0.0366056
152709	chr1	15270801	15270900	-1.61975	0.0225279
153297	chr1	15329601	15329700	-2.66368	0.000935568
153298	chr1	15329701	15329800	-2.58653	0.00115321
153299	chr1	15329801	15329900	-2.87007	0.000910744
153513	chr1	15351201	15351300	-1.82802	0.0359701
154051	chr1	15405001	15405100	-2.33939	0.00905491
154063	chr1	15406201	15406300	-1.88767	0.0375496
154713	chr1	15471201	15471300	-1.8807	0.0232697
154723	chr1	15472201	15472300	-2.11792	0.0143457
154899	chr1	15489801	15489900	-1.81737	0.0273102
154900	chr1	15489901	15490000	-1.80149	0.0174434
154901	chr1	15490001	15490100	-1.87133	0.011172
154902	chr1	15490101	15490200	-1.90668	0.0124527
154905	chr1	15490401	15490500	-2.43438	0.0268925
154980	chr1	15497901	15498000	-2.19782	0.0292695
155093	chr1	15509201	15509300	-2.25434	0.00622347
155585	chr1	15558401	15558500	-2.34383	0.00622347
155658	chr1	15565701	15565800	-2.30104	0.0389951
155659	chr1	15565801	15565900	-2.82756	0.00194611
155660	chr1	15565901	15566000	-2.69564	0.00570567
155661	chr1	15566001	15566100	-3.07557	0.00298938
155723	chr1	15572201	15572300	-2.00621	0.0243766
155804	chr1	15580301	15580400	-1.67391	0.0302569
155805	chr1	15580401	15580500	-1.97686	0.0070691
155880	chr1	15587901	15588000	-1.81006	0.0343462
155930	chr1	15592901	15593000	-2.07275	0.013524
155955	chr1	15595401	15595500	-2.54352	0.000904166
156432	chr1	15643101	15643200	-2.0725	0.00776179
156884	chr1	15688301	15688400	-2.35092	0.00589468
156885	chr1	15688401	15688500	-2.52503	0.000672005
156886	chr1	15688501	15688600	-2.44307	0.00309329
157129	chr1	15712801	15712900	-1.5035	0.0385933
157628	chr1	15762701	15762800	-2.34164	0.00905491
157683	chr1	15768201	15768300	-1.98003	0.0253973
158425	chr1	15842401	15842500	-2.00125	0.0469347
158537	chr1	15853601	15853700	-1.82848	0.0106392
158546	chr1	15854501	15854600	-1.84712	0.00248154
158547	chr1	15854601	15854700	-1.60726	0.0212165
158592	chr1	15859101	15859200	-2.34388	0.00905491
158606	chr1	15860501	15860600	-1.75553	0.033727
158622	chr1	15862101	15862200	-2.12045	0.0259677
158776	chr1	15877501	15877600	-1.86551	0.0364057
158777	chr1	15877601	15877700	-2.2397	0.0153047
158791	chr1	15879001	15879100	-1.65768	0.0129582
158792	chr1	15879101	15879200	-1.91905	0.0225055
158853	chr1	15885201	15885300	-1.82137	0.033727
158999	chr1	15899801	15899900	-1.80935	0.0399485
159026	chr1	15902501	15902600	-2.40608	0.0291273
159027	chr1	15902601	15902700	-2.46503	0.0190241
159704	chr1	15970301	15970400	-2.33912	0.00905491
160048	chr1	16004701	16004800	-1.78574	0.0290967
160533	chr1	16053201	16053300	-1.79961	0.0188304
160534	chr1	16053301	16053400	-2.04104	0.00413686
162634	chr1	16263301	16263400	-1.38819	0.0477386
162845	chr1	16284401	16284500	-1.88628	0.0216519
162880	chr1	16287901	16288000	-1.83674	0.0284693
162916	chr1	16291501	16291600	-1.8524	0.0364055
162917	chr1	16291601	16291700	-2.13431	0.020633
163257	chr1	16325601	16325700	-2.12865	0.00516358
163442	chr1	16344101	16344200	-1.57106	0.0203795
164126	chr1	16412501	16412600	-1.77165	0.0291617
164127	chr1	16412601	16412700	-1.59686	0.0438874
164247	chr1	16424601	16424700	-2.25382	0.00905491
164304	chr1	16430301	16430400	-1.60854	0.0440165
164545	chr1	16454401	16454500	-1.54438	0.0319647
164666	chr1	16466501	16466600	-1.5872	0.0488647
164812	chr1	16481101	16481200	-2.01879	0.016738
164813	chr1	16481201	16481300	-1.94822	0.0216519
164821	chr1	16482001	16482100	-1.50902	0.0430348
164921	chr1	16492001	16492100	-2.54812	0.00115705
165953	chr1	16595201	16595300	-2.3758	0.0382705
165995	chr1	16599401	16599500	-2.42718	0.0204871
165996	chr1	16599501	16599600	-2.42718	0.0204871
166176	chr1	16617501	16617600	-1.9102	0.0380292
166361	chr1	16636001	16636100	-1.59234	0.0491119
166371	chr1	16637001	16637100	-1.75556	0.0259019
166372	chr1	16637101	16637200	-1.69962	0.0409107
166565	chr1	16656401	16656500	-2.24619	0.0418706
167662	chr1	16766101	16766200	-2.34145	0.00905491
167663	chr1	16766201	16766300	-2.17503	0.0306581
168652	chr1	16865101	16865200	-1.5125	0.048085
168653	chr1	16865201	16865300	-1.90514	0.0318748
169415	chr1	16941401	16941500	-1.42532	0.0463778
169422	chr1	16942101	16942200	-1.72856	0.023109
169479	chr1	16947801	16947900	-1.75271	0.0256515
169825	chr1	16982401	16982500	-1.82324	0.0309471
169935	chr1	16993401	16993500	-1.76303	0.0349548
169936	chr1	16993501	16993600	-2.25385	0.00905491
170731	chr1	17073001	17073100	-3.32567	0.000205582
170732	chr1	17073101	17073200	-1.47341	0.0493918
170833	chr1	17083201	17083300	-1.78012	0.0376415
170834	chr1	17083301	17083400	-1.78012	0.0376415
170879	chr1	17087801	17087900	-1.9886	0.0188664
171038	chr1	17103701	17103800	-2.17098	0.016738
171098	chr1	17109701	17109800	-1.63077	0.0451452
172572	chr1	17257101	17257200	-2.2548	0.0302954
172692	chr1	17269101	17269200	-1.79903	0.0324548
172704	chr1	17270301	17270400	-2.96243	6.37e-05
172705	chr1	17270401	17270500	-2.0556	0.0166584
172706	chr1	17270501	17270600	-1.88705	0.0405269
172783	chr1	17278201	17278300	-1.68361	0.0471109
173125	chr1	17312401	17312500	-1.63036	0.0268904
173155	chr1	17315401	17315500	-2.39222	0.0159855
173413	chr1	17341201	17341300	-1.57076	0.0334926
173414	chr1	17341301	17341400	-1.67424	0.0180283
173432	chr1	17343101	17343200	-1.76243	0.0184424
173516	chr1	17351501	17351600	-2.31365	0.00839084
173517	chr1	17351601	17351700	-2.6163	0.00394019
173774	chr1	17377301	17377400	-2.34005	0.00905491
173807	chr1	17380601	17380700	-1.86123	0.00867022
173808	chr1	17380701	17380800	-2.66908	0.00100522
174182	chr1	17418101	17418200	-2.32446	0.0226087
174254	chr1	17425301	17425400	-2.35945	0.00955715
174255	chr1	17425401	17425500	-2.26098	0.012746
175422	chr1	17542101	17542200	-1.64137	0.0409107
175437	chr1	17543601	17543700	-1.92936	0.0152148
175995	chr1	17599401	17599500	-1.98098	0.0261878
176508	chr1	17650701	17650800	-1.94943	0.0216519
177484	chr1	17748301	17748400	-1.69788	0.0409107
177874	chr1	17787301	17787400	-2.71502	0.000560589
177875	chr1	17787401	17787500	-2.32425	0.00199624
177876	chr1	17787501	17787600	-2.09344	0.00905491
178027	chr1	17802601	17802700	-2.18613	0.0264421
181632	chr1	18163101	18163200	-1.96808	0.028185
182433	chr1	18243201	18243300	-2.31064	0.0309218
182435	chr1	18243401	18243500	-2.34336	0.0292511
182787	chr1	18278601	18278700	-2.34991	0.0210329
183156	chr1	18315501	18315600	-2.25652	0.00905491
183714	chr1	18371301	18371400	-1.58606	0.0488647
185957	chr1	18595601	18595700	-1.64148	0.0409107
186784	chr1	18678301	18678400	-1.94487	0.0291999
187447	chr1	18744601	18744700	-2.02834	0.0122949
187448	chr1	18744701	18744800	-2.2419	0.00868877
188878	chr1	18887701	18887800	-2.07605	0.0303653
188945	chr1	18894401	18894500	-1.81466	0.0200986
188969	chr1	18896801	18896900	-1.43438	0.0383696
188970	chr1	18896901	18897000	-1.70034	0.0409107
188971	chr1	18897001	18897100	-2.07072	0.0498534
189166	chr1	18916501	18916600	-2.09117	0.016738
189167	chr1	18916601	18916700	-2.16986	0.016738
191118	chr1	19111701	19111800	-2.04036	0.020922
191119	chr1	19111801	19111900	-1.82807	0.0285977
191526	chr1	19152501	19152600	-2.52223	0.0364429
191668	chr1	19166701	19166800	-2.76554	0.0030178
191669	chr1	19166801	19166900	-2.73942	0.000265813
191928	chr1	19192701	19192800	-1.83734	0.028611
191929	chr1	19192801	19192900	-1.53062	0.0356998
191931	chr1	19193001	19193100	-1.94791	0.0216519
192004	chr1	19200301	19200400	-2.34109	0.0125481
192480	chr1	19247901	19248000	-1.8495	0.0267454
192975	chr1	19297401	19297500	-1.62824	0.0201072
193051	chr1	19305001	19305100	-2.46979	0.0249438
193892	chr1	19389101	19389200	-2.39662	0.0160952
193893	chr1	19389201	19389300	-2.33928	0.0180164
194408	chr1	19440701	19440800	-1.44417	0.022962
194934	chr1	19493301	19493400	-2.34928	0.00956437
194935	chr1	19493401	19493500	-2.25472	0.00905491
195255	chr1	19525401	19525500	-1.96306	0.0240771
195256	chr1	19525501	19525600	-2.25101	0.0165342
195375	chr1	19537401	19537500	-1.6904	0.0206378
195783	chr1	19578201	19578300	-1.89029	0.0214147
195790	chr1	19578901	19579000	-2.31306	0.00116905
196098	chr1	19609701	19609800	-1.98892	0.00990595
196099	chr1	19609801	19609900	-1.49574	0.0386227
196100	chr1	19609901	19610000	-1.52606	0.0282695
196418	chr1	19641701	19641800	-2.16365	0.0149083
196419	chr1	19641801	19641900	-1.88372	0.0230688
196705	chr1	19670401	19670500	-1.68866	0.0188225
196706	chr1	19670501	19670600	-1.80058	0.0270028
196745	chr1	19674401	19674500	-1.88408	0.0216519
197560	chr1	19755901	19756000	-1.74591	0.0423834
197921	chr1	19792001	19792100	-2.67581	0.00661341
197922	chr1	19792101	19792200	-2.36997	0.0256083
197923	chr1	19792201	19792300	-2.74045	0.011593
198990	chr1	19898901	19899000	-2.1316	0.0366896
198991	chr1	19899001	19899100	-2.59683	0.0103186
200645	chr1	20064401	20064500	-1.84487	0.00684292
200646	chr1	20064501	20064600	-1.65778	0.0111672
203971	chr1	20397001	20397100	-1.99516	0.021122
204276	chr1	20427501	20427600	-2.00195	0.0370251
204277	chr1	20427601	20427700	-1.96884	0.00665053
204279	chr1	20427801	20427900	-1.92369	0.00271367
205949	chr1	20594801	20594900	-1.94009	0.0422539
205950	chr1	20594901	20595000	-2.81957	0.00296721
206761	chr1	20676001	20676100	-2.19012	0.0476671
206770	chr1	20676901	20677000	-1.50132	0.0448677
206792	chr1	20679101	20679200	-1.98988	0.018361
206793	chr1	20679201	20679300	-1.61361	0.0476424
206805	chr1	20680401	20680500	-1.82409	0.0290997
207686	chr1	20768501	20768600	-2.01612	0.016738
207695	chr1	20769401	20769500	-2.25135	0.0139025
207704	chr1	20770301	20770400	-2.54475	0.00199624
207705	chr1	20770401	20770500	-2.19147	0.00644349
207776	chr1	20777501	20777600	-2.22149	0.00211834
207777	chr1	20777601	20777700	-1.81553	0.0172448
208073	chr1	20807201	20807300	-2.61073	0.0248213
208074	chr1	20807301	20807400	-2.92003	0.0117753
208090	chr1	20808901	20809000	-2.02651	0.00440375
209184	chr1	20918301	20918400	-2.07289	0.00644349
209185	chr1	20918401	20918500	-2.32354	0.00279087
209186	chr1	20918501	20918600	-2.25465	0.0125481
209475	chr1	20947401	20947500	-2.25342	0.016738
209476	chr1	20947501	20947600	-2.19311	0.0081573
209477	chr1	20947601	20947700	-1.949	0.033727
209682	chr1	20968101	20968200	-2.0636	0.0275844
210268	chr1	21026701	21026800	-2.52829	0.00119201
210269	chr1	21026801	21026900	-2.33765	0.024191
210678	chr1	21067701	21067800	-2.1768	0.012761
210931	chr1	21093001	21093100	-1.61923	0.0314897
211074	chr1	21107301	21107400	-1.6429	0.0409107
211075	chr1	21107401	21107500	-1.96123	0.0231459
211537	chr1	21153601	21153700	-2.19138	0.00378195
211582	chr1	21158101	21158200	-2.06783	0.0412443
211583	chr1	21158201	21158300	-1.93455	0.045443
211584	chr1	21158301	21158400	-2.07953	0.0429526
211666	chr1	21166501	21166600	-1.73391	0.0201322
211667	chr1	21166601	21166700	-2.07652	0.00204826
211691	chr1	21169001	21169100	-2.34073	0.00401036
211734	chr1	21173301	21173400	-1.66929	0.0250142
212318	chr1	21231701	21231800	-1.65988	0.0326051
212319	chr1	21231801	21231900	-1.77706	0.0395351
212486	chr1	21248501	21248600	-1.95416	0.0105323
213119	chr1	21311801	21311900	-2.06198	0.00655083
213120	chr1	21311901	21312000	-1.58572	0.0488647
213216	chr1	21321501	21321600	-2.0921	0.016738
214497	chr1	21449601	21449700	-2.00699	0.0209986
214498	chr1	21449701	21449800	-2.7517	0.00258017
214605	chr1	21460401	21460500	-2.03788	0.0276114
214606	chr1	21460501	21460600	-2.35322	0.026145
215245	chr1	21524401	21524500	-2.34171	0.00905491
215246	chr1	21524501	21524600	-2.34171	0.00905491
215283	chr1	21528201	21528300	-1.62768	0.0250142
215337	chr1	21533601	21533700	-1.78716	0.0289319
215429	chr1	21542801	21542900	-1.76303	0.0150719
215430	chr1	21542901	21543000	-1.95117	0.0216519
215435	chr1	21543401	21543500	-1.47564	0.0492943
215436	chr1	21543501	21543600	-1.78888	0.0443282
215571	chr1	21557001	21557100	-1.81829	0.033727
216592	chr1	21659101	21659200	-1.88239	0.0300656
216816	chr1	21681501	21681600	-1.83572	0.0439489
217081	chr1	21708001	21708100	-1.81842	0.0285125
217198	chr1	21719701	21719800	-1.32794	0.0436304
217199	chr1	21719801	21719900	-1.39699	0.0436304
217490	chr1	21748901	21749000	-1.69632	0.0488647
217662	chr1	21766101	21766200	-1.9021	0.0357393
217663	chr1	21766201	21766300	-1.93973	0.0196164
217664	chr1	21766301	21766400	-2.46061	0.00387563
217695	chr1	21769401	21769500	-1.87891	0.0279476
218262	chr1	21826101	21826200	-2.52442	0.0151411
218270	chr1	21826901	21827000	-2.13122	0.00644349
218271	chr1	21827001	21827100	-1.5886	0.0250142
218501	chr1	21850001	21850100	-1.71757	0.0180283
218590	chr1	21858901	21859000	-1.99897	0.0384562
219260	chr1	21925901	21926000	-2.15481	0.00153344
219261	chr1	21926001	21926100	-2.2575	0.000873603
219822	chr1	21982101	21982200	-1.8424	0.0283638
219907	chr1	21990601	21990700	-1.89647	0.0302795
220051	chr1	22005001	22005100	-1.25944	0.0428809
220097	chr1	22009601	22009700	-2.04857	0.0364318
220413	chr1	22041201	22041300	-1.47155	0.0290709
220414	chr1	22041301	22041400	-1.53568	0.0488647
220438	chr1	22043701	22043800	-2.26389	0.0100087
220439	chr1	22043801	22043900	-2.36218	0.00400969
220440	chr1	22043901	22044000	-2.2045	0.0018346
220515	chr1	22051401	22051500	-2.00113	0.00357209
221504	chr1	22150301	22150400	-1.92279	0.00473057
221505	chr1	22150401	22150500	-1.73976	0.0203889
224444	chr1	22444301	22444400	-2.37431	0.00484819
224470	chr1	22446901	22447000	-2.21291	0.00387394
224471	chr1	22447001	22447100	-2.19233	0.00378195
224472	chr1	22447101	22447200	-2.34159	0.00622347
225288	chr1	22528701	22528800	-2.02988	0.0174541
225289	chr1	22528801	22528900	-2.23315	0.0172519
225290	chr1	22528901	22529000	-2.37123	0.0084534
227696	chr1	22769501	22769600	-2.17	0.0125481
228079	chr1	22807801	22807900	-2.09162	0.016738
228139	chr1	22813801	22813900	-2.23445	0.0107873
228866	chr1	22886501	22886600	-2.29079	0.0173725
230618	chr1	23061701	23061800	-1.744	0.0317674
230619	chr1	23061801	23061900	-1.87281	0.0228397
230753	chr1	23075201	23075300	-2.19657	0.0481813
230896	chr1	23089501	23089600	-1.66205	0.0447678
231201	chr1	23120001	23120100	-2.17525	0.032485
231456	chr1	23145501	23145600	-1.88333	0.00808773
231457	chr1	23145601	23145700	-1.58568	0.0264314
231458	chr1	23145701	23145800	-1.67021	0.0250247
231467	chr1	23146601	23146700	-2.09276	0.0173587
231468	chr1	23146701	23146800	-1.883	0.038771
232092	chr1	23209101	23209200	-1.65095	0.0279459
233003	chr1	23300201	23300300	-2.11444	0.0256096
233643	chr1	23364201	23364300	-1.75705	0.0383994
233659	chr1	23365801	23365900	-2.17015	0.0125481
233660	chr1	23365901	23366000	-2.25243	0.00905491
233904	chr1	23390301	23390400	-1.76776	0.0436758
233906	chr1	23390501	23390600	-1.98768	0.0356476
234184	chr1	23418301	23418400	-2.12507	0.00927446
234185	chr1	23418401	23418500	-1.76843	0.0477155
234670	chr1	23466901	23467000	-1.9068	0.020498
234671	chr1	23467001	23467100	-1.73444	0.0239364
234750	chr1	23474901	23475000	-1.90516	0.0323967
235791	chr1	23579001	23579100	-2.25292	0.00905491
235792	chr1	23579101	23579200	-2.51917	0.00285669
236004	chr1	23600301	23600400	-1.81948	0.0273102
236010	chr1	23600901	23601000	-1.76464	0.0128083
236011	chr1	23601001	23601100	-1.51056	0.0382696
236312	chr1	23631101	23631200	-2.33964	0.00622347
237883	chr1	23788201	23788300	-1.97583	0.00332678
238722	chr1	23872101	23872200	-1.84283	0.0458407
238778	chr1	23877701	23877800	-1.66733	0.0459622
238779	chr1	23877801	23877900	-1.55911	0.0318041
238806	chr1	23880501	23880600	-2.09087	0.00150514
238807	chr1	23880601	23880700	-1.52088	0.0401167
238889	chr1	23888801	23888900	-1.78739	0.025809
238890	chr1	23888901	23889000	-2.22545	0.000801233
239732	chr1	23973101	23973200	-2.12751	0.0415883
240481	chr1	24048001	24048100	-1.63289	0.0213376
240700	chr1	24069901	24070000	-2.09322	0.0142421
241310	chr1	24130901	24131000	-2.23824	0.0357034
241578	chr1	24157701	24157800	-2.78846	0.000372113
241579	chr1	24157801	24157900	-2.961	0.000176017
242078	chr1	24207701	24207800	-1.75589	0.033727
242217	chr1	24221601	24221700	-2.12419	0.0185135
242218	chr1	24221701	24221800	-1.94475	0.0368221
242681	chr1	24268001	24268100	-2.01803	0.0241008
242781	chr1	24278001	24278100	-2.17302	0.00905491
242907	chr1	24290601	24290700	-2.0206	0.0216519
243773	chr1	24377201	24377300	-1.71817	0.0406274
243783	chr1	24378201	24378300	-1.33744	0.0476386
244141	chr1	24414001	24414100	-1.8134	0.0255642
244617	chr1	24461601	24461700	-1.41575	0.049726
245090	chr1	24508901	24509000	-2.46752	0.00137506
245091	chr1	24509001	24509100	-1.88289	0.0216519
245153	chr1	24515201	24515300	-2.24971	0.0321764
245154	chr1	24515301	24515400	-2.16585	0.0361275
245193	chr1	24519201	24519300	-1.75651	0.0273102
245377	chr1	24537601	24537700	-1.82178	0.0273102
245527	chr1	24552601	24552700	-1.95015	0.016738
245528	chr1	24552701	24552800	-1.71557	0.0278679
245529	chr1	24552801	24552900	-1.7279	0.0201221
245530	chr1	24552901	24553000	-1.53016	0.0356122
245531	chr1	24553001	24553100	-2.42494	0.00709802
245636	chr1	24563501	24563600	-1.45136	0.0451783
245641	chr1	24564001	24564100	-2.0847	0.0267009
245642	chr1	24564101	24564200	-1.78473	0.0350258
245643	chr1	24564201	24564300	-1.55373	0.0374123
245644	chr1	24564301	24564400	-1.49457	0.0372408
245645	chr1	24564401	24564500	-2.03524	0.00668729
245646	chr1	24564501	24564600	-2.14338	0.000820905
245647	chr1	24564601	24564700	-2.16815	0.00802692
245899	chr1	24589801	24589900	-1.80338	0.0377557
245900	chr1	24589901	24590000	-2.30735	0.0115444
245901	chr1	24590001	24590100	-2.05427	0.00804403
246415	chr1	24641401	24641500	-1.95534	0.0101142
246498	chr1	24649701	24649800	-2.29968	0.00633861
246499	chr1	24649801	24649900	-2.25986	0.0320255
246501	chr1	24650001	24650100	-2.59902	0.0130015
246521	chr1	24652001	24652100	-2.18459	0.0431271
247086	chr1	24708501	24708600	-1.8972	0.0482179
247487	chr1	24748601	24748700	-1.72949	0.0133625
247488	chr1	24748701	24748800	-1.8587	0.040176
247489	chr1	24748801	24748900	-2.58539	0.00415706
247646	chr1	24764501	24764600	-2.36058	0.00516941
247883	chr1	24788201	24788300	-1.68512	0.0480091
250587	chr1	25058601	25058700	-1.63921	0.035639
250593	chr1	25059201	25059300	-1.8096	0.0493268
250735	chr1	25073401	25073500	-2.18546	0.0175655
250737	chr1	25073601	25073700	-2.03875	0.0296859
250945	chr1	25094401	25094500	-2.29849	0.0409834
250946	chr1	25094501	25094600	-2.16697	0.0393936
252551	chr1	25255001	25255100	-3.94765	3.39e-07
252567	chr1	25256601	25256700	-1.59415	0.0498434
252568	chr1	25256701	25256800	-1.58839	0.0488647
252747	chr1	25274601	25274700	-2.34015	0.00622347
252748	chr1	25274701	25274800	-2.30862	0.000277245
252749	chr1	25274801	25274900	-1.84619	0.00473057
252850	chr1	25284901	25285000	-2.08856	0.0286342
252994	chr1	25299301	25299400	-1.88948	0.0252268
253047	chr1	25304601	25304700	-2.16909	0.016738
253145	chr1	25314401	25314500	-2.0766	0.0375966
253146	chr1	25314501	25314600	-2.51495	0.00270598
253147	chr1	25314601	25314700	-1.9863	0.0358026
253310	chr1	25330901	25331000	-1.92365	0.0256684
253311	chr1	25331001	25331100	-1.68945	0.0182095
253312	chr1	25331101	25331200	-1.86458	0.0210393
253313	chr1	25331201	25331300	-1.61551	0.0296211
253548	chr1	25354701	25354800	-1.89266	0.0464756
253640	chr1	25363901	25364000	-2.00694	0.01135
253641	chr1	25364001	25364100	-1.62802	0.0250142
253652	chr1	25365101	25365200	-1.52777	0.0257123
253679	chr1	25367801	25367900	-1.87345	0.0477993
253876	chr1	25387501	25387600	-2.47783	0.0330914
253877	chr1	25387601	25387700	-2.2114	0.0371915
254645	chr1	25464401	25464500	-1.53458	0.0331047
254651	chr1	25465001	25465100	-2.25153	0.0125481
254796	chr1	25479501	25479600	-1.70001	0.033727
254797	chr1	25479601	25479700	-1.70014	0.033727
255473	chr1	25547201	25547300	-1.68119	0.0467103
255875	chr1	25587401	25587500	-2.44904	0.00522926
255876	chr1	25587501	25587600	-2.63608	0.00404565
255877	chr1	25587601	25587700	-2.30253	0.030938
256551	chr1	25655001	25655100	-2.47153	0.000904166
257175	chr1	25717401	25717500	-2.16988	0.0125481
257191	chr1	25719001	25719100	-1.5261	0.0421415
257343	chr1	25734201	25734300	-1.9355	0.0111672
257344	chr1	25734301	25734400	-1.75354	0.0219608
258280	chr1	25827901	25828000	-1.52195	0.0323789
258478	chr1	25847701	25847800	-1.76429	0.0180283
258479	chr1	25847801	25847900	-1.67532	0.0180283
258497	chr1	25849601	25849700	-2.44436	0.00742997
258498	chr1	25849701	25849800	-2.44374	0.0014796
258672	chr1	25867101	25867200	-2.34119	0.00401036
258913	chr1	25891201	25891300	-1.95979	0.0081573
259664	chr1	25966301	25966400	-1.85316	0.04564
259708	chr1	25970701	25970800	-2.11582	0.0315351
259800	chr1	25979901	25980000	-2.29201	0.00838233
260550	chr1	26054901	26055000	-2.13137	0.00499214
261132	chr1	26113101	26113200	-1.424	0.0443651
261155	chr1	26115401	26115500	-1.66961	0.0495829
261192	chr1	26119101	26119200	-1.94788	0.0340862
261193	chr1	26119201	26119300	-2.08611	0.0195212
261799	chr1	26179801	26179900	-2.06882	0.0108355
263047	chr1	26304601	26304700	-1.73521	0.0401263
263122	chr1	26312101	26312200	-2.34039	0.0125481
263199	chr1	26319801	26319900	-2.0187	0.016738
263427	chr1	26342601	26342700	-1.51008	0.024363
263428	chr1	26342701	26342800	-2.31185	0.000873603
263524	chr1	26352301	26352400	-1.95182	0.0273102
264203	chr1	26420201	26420300	-2.0692	0.0191497
264231	chr1	26423001	26423100	-1.70058	0.0409107
264233	chr1	26423201	26423300	-1.58998	0.0488647
264339	chr1	26433801	26433900	-1.85482	0.0399822
264355	chr1	26435401	26435500	-1.61092	0.0383692
264524	chr1	26452301	26452400	-1.76116	0.033727
264525	chr1	26452401	26452500	-2.34406	0.00622347
265487	chr1	26548601	26548700	-1.81079	0.0124527
265488	chr1	26548701	26548800	-1.88652	0.00473057
265489	chr1	26548801	26548900	-1.69841	0.0488647
267072	chr1	26707101	26707200	-1.68297	0.0249646
267119	chr1	26711801	26711900	-1.72278	0.0470735
267120	chr1	26711901	26712000	-1.64131	0.0409107
267313	chr1	26731201	26731300	-2.43185	0.0140693
267567	chr1	26756601	26756700	-1.96609	0.0132467
267775	chr1	26777401	26777500	-2.37436	0.0219452
267776	chr1	26777501	26777600	-2.45024	0.0171043
267777	chr1	26777601	26777700	-2.1196	0.0430879
268376	chr1	26837501	26837600	-1.97914	0.0317802
268477	chr1	26847601	26847700	-2.09206	0.016738
268478	chr1	26847701	26847800	-2.25269	0.00905491
269059	chr1	26905801	26905900	-2.45563	0.00224511
269060	chr1	26905901	26906000	-2.03398	0.0181306
269147	chr1	26914601	26914700	-1.97388	0.0487858
269331	chr1	26933001	26933100	-1.86018	0.00631039
269332	chr1	26933101	26933200	-1.71342	0.0150696
269333	chr1	26933201	26933300	-1.70686	0.039417
269406	chr1	26940501	26940600	-2.05553	0.0227895
269546	chr1	26954501	26954600	-1.4394	0.0484911
271087	chr1	27108601	27108700	-1.95483	0.0261832
271133	chr1	27113201	27113300	-1.73486	0.0476106
271222	chr1	27122101	27122200	-1.65273	0.0345439
271254	chr1	27125301	27125400	-1.75746	0.033727
271255	chr1	27125401	27125500	-1.81977	0.0216519
271256	chr1	27125501	27125600	-1.86276	0.00644349
271399	chr1	27139801	27139900	-1.94833	0.016738
271400	chr1	27139901	27140000	-1.82161	0.0338206
272400	chr1	27239901	27240000	-1.89835	0.0244167
272401	chr1	27240001	27240100	-1.80653	0.0287586
272578	chr1	27257701	27257800	-2.41373	0.0235205
272737	chr1	27273601	27273700	-2.12762	0.0284881
272954	chr1	27295301	27295400	-2.4463	0.0303792
274201	chr1	27420001	27420100	-1.66496	0.0323468
274493	chr1	27449201	27449300	-1.64297	0.0409107
274673	chr1	27467201	27467300	-1.95287	0.0128227
274721	chr1	27472001	27472100	-1.40085	0.0477608
275540	chr1	27553901	27554000	-1.81827	0.0216519
275592	chr1	27559101	27559200	-2.34049	0.00622347
275593	chr1	27559201	27559300	-2.70606	0.000692588
275851	chr1	27585001	27585100	-1.46872	0.0335193
275852	chr1	27585101	27585200	-1.67091	0.0213376
276648	chr1	27664701	27664800	-1.58661	0.0171256
276771	chr1	27677001	27677100	-2.16985	0.0125481
277382	chr1	27738101	27738200	-1.68406	0.0375077
277396	chr1	27739501	27739600	-1.43306	0.0383696
277409	chr1	27740801	27740900	-1.87981	0.0216303
277411	chr1	27741001	27741100	-1.5752	0.0373499
277463	chr1	27746201	27746300	-2.25302	0.00905491
277821	chr1	27782001	27782100	-2.09039	0.0358344
277910	chr1	27790901	27791000	-1.56556	0.0429379
278218	chr1	27821701	27821800	-1.60317	0.0257515
278219	chr1	27821801	27821900	-1.61491	0.018232
278292	chr1	27829101	27829200	-1.95732	0.0259448
278364	chr1	27836301	27836400	-2.04918	0.0270026
278447	chr1	27844601	27844700	-1.74127	0.0256312
278953	chr1	27895201	27895300	-1.51144	0.0280011
279426	chr1	27942501	27942600	-1.63866	0.0431476
279506	chr1	27950501	27950600	-1.90832	0.0150719
279507	chr1	27950601	27950700	-1.92423	0.0057167
279909	chr1	27990801	27990900	-2.12448	0.0125254
279951	chr1	27995001	27995100	-1.88011	0.033727
280072	chr1	28007101	28007200	-1.76802	0.00684292
280198	chr1	28019701	28019800	-1.74936	0.0409369
280199	chr1	28019801	28019900	-1.82146	0.0453931
280245	chr1	28024401	28024500	-1.56824	0.0253762
280772	chr1	28077101	28077200	-1.69409	0.0399122
281100	chr1	28109901	28110000	-1.49412	0.0409713
281196	chr1	28119501	28119600	-2.09247	0.0125481
281231	chr1	28123001	28123100	-1.64308	0.0409107
281559	chr1	28155801	28155900	-2.02704	0.0243378
283839	chr1	28383801	28383900	-2.15308	0.014349
284399	chr1	28439801	28439900	-2.34018	0.00622347
284422	chr1	28442101	28442200	-1.55093	0.0352144
284551	chr1	28455001	28455100	-1.78645	0.0202757
284605	chr1	28460401	28460500	-2.03917	0.0257933
284698	chr1	28469701	28469800	-2.09432	0.00617239
284699	chr1	28469801	28469900	-2.16804	0.00148936
284700	chr1	28469901	28470000	-2.10713	0.00153344
284798	chr1	28479701	28479800	-1.74183	0.0441734
284799	chr1	28479801	28479900	-1.75306	0.0128443
284811	chr1	28481001	28481100	-1.88242	0.0216519
284857	chr1	28485601	28485700	-1.41942	0.049514
285078	chr1	28507701	28507800	-2.25326	0.00622347
285149	chr1	28514801	28514900	-1.96092	0.0101539
285226	chr1	28522501	28522600	-2.30108	0.00717842
285227	chr1	28522601	28522700	-2.21207	0.038181
285338	chr1	28533701	28533800	4.02183	0.0425601
285575	chr1	28557401	28557500	-1.35338	0.0301209
285576	chr1	28557501	28557600	-1.76687	0.0150719
285659	chr1	28565801	28565900	-1.81711	0.033727
285737	chr1	28573601	28573700	-1.75173	0.0399244
285738	chr1	28573701	28573800	-1.57521	0.0408897
285739	chr1	28573801	28573900	-2.14615	0.0202095
285803	chr1	28580201	28580300	-2.04054	0.00756925
286085	chr1	28608401	28608500	-1.5612	0.0233994
286412	chr1	28641101	28641200	-1.61617	0.0475429
286805	chr1	28680401	28680500	-1.58812	0.0488647
286912	chr1	28691101	28691200	-1.80105	0.044213
286923	chr1	28692201	28692300	-1.82222	0.0380048
286999	chr1	28699801	28699900	-2.13137	0.0112126
287610	chr1	28760901	28761000	-1.95048	0.0216519
287611	chr1	28761001	28761100	-2.39317	0.00279087
287612	chr1	28761101	28761200	-1.86615	0.0347885
287631	chr1	28763001	28763100	-1.9872	0.0322397
287632	chr1	28763101	28763200	-1.79285	0.0378726
288225	chr1	28822401	28822500	-2.39588	0.00199624
288503	chr1	28850201	28850300	-1.96867	0.0057167
288930	chr1	28892901	28893000	-2.07368	0.00644349
289042	chr1	28904101	28904200	-1.71472	0.0180283
289395	chr1	28939401	28939500	-1.61215	0.0386492
289449	chr1	28944801	28944900	-1.80063	0.0451876
289512	chr1	28951101	28951200	-2.26241	0.0323565
289691	chr1	28969001	28969100	-2.35713	0.00451558
289692	chr1	28969101	28969200	-1.87291	0.0192496
290233	chr1	29023201	29023300	-2.26311	0.0158327
291036	chr1	29103501	29103600	-2.34004	0.00622347
291089	chr1	29108801	29108900	-1.96726	0.0498033
291502	chr1	29150101	29150200	-3.31358	1.62e-05
291503	chr1	29150201	29150300	-1.77793	0.0250821
291683	chr1	29168201	29168300	-1.63946	0.0488647
291929	chr1	29192801	29192900	-1.47156	0.0493092
291930	chr1	29192901	29193000	-1.4303	0.0349508
292429	chr1	29242801	29242900	-1.52297	0.0441659
297654	chr1	29765301	29765400	-2.38982	0.00445587
297655	chr1	29765401	29765500	-2.23065	0.0135393
308598	chr1	30859701	30859800	-2.47524	0.0464322
309467	chr1	30946601	30946700	-1.67709	0.0325144
310013	chr1	31001201	31001300	-1.95925	0.0081573
310377	chr1	31037601	31037700	-1.5327	0.0376417
310400	chr1	31039901	31040000	-2.62734	0.000560589
310448	chr1	31044701	31044800	-2.17114	0.0150626
310451	chr1	31045001	31045100	-1.6466	0.0216701
310452	chr1	31045101	31045200	-1.74434	0.0100444
311832	chr1	31183101	31183200	-2.31711	0.0111259
312235	chr1	31223401	31223500	-1.507	0.0111919
312295	chr1	31229401	31229500	-1.94865	0.0216519
312296	chr1	31229501	31229600	-1.81731	0.0273102
312297	chr1	31229601	31229700	-2.08982	0.0180128
312679	chr1	31267801	31267900	-1.47743	0.0449022
312746	chr1	31274501	31274600	-2.05246	0.00338987
312771	chr1	31277001	31277100	-1.60944	0.0280933
312844	chr1	31284301	31284400	-1.53136	0.0438731
312845	chr1	31284401	31284500	-2.00793	0.00473047
312945	chr1	31294401	31294500	-1.37916	0.0463803
313435	chr1	31343401	31343500	-2.34139	0.00622347
313442	chr1	31344101	31344200	-1.63088	0.015336
314115	chr1	31411401	31411500	-3.32918	0.000259881
314116	chr1	31411501	31411600	-2.34361	0.00905491
315568	chr1	31556701	31556800	-2.02023	0.016738
315569	chr1	31556801	31556900	-2.35237	0.00401455
316757	chr1	31675601	31675700	-1.7504	0.0470548
316758	chr1	31675701	31675800	-2.30356	0.0022044
316760	chr1	31675901	31676000	-1.73384	0.0333248
318713	chr1	31871201	31871300	-2.0998	0.0124702
318740	chr1	31873901	31874000	-1.88398	0.0165398
318742	chr1	31874101	31874200	-1.81746	0.0409107
318831	chr1	31883001	31883100	-1.77701	0.0170195
318832	chr1	31883101	31883200	-2.01116	0.0457294
319104	chr1	31910301	31910400	-2.35641	0.0223507
319196	chr1	31919501	31919600	-2.25339	0.0213278
319197	chr1	31919601	31919700	-2.16362	0.026066
319364	chr1	31936301	31936400	-2.44107	0.0113406
319406	chr1	31940501	31940600	-1.88549	0.0216519
320225	chr1	32022401	32022500	-1.88831	0.0459878
320492	chr1	32049101	32049200	-1.585	0.0234887
320531	chr1	32053001	32053100	-1.81758	0.0379725
320788	chr1	32078701	32078800	-1.39596	0.0453181
320789	chr1	32078801	32078900	-1.43034	0.0383696
320927	chr1	32092601	32092700	-1.92057	0.0311237
320928	chr1	32092701	32092800	-1.57584	0.04976
321126	chr1	32112501	32112600	-1.68619	0.0402004
321162	chr1	32116101	32116200	-1.73554	0.0331929
321265	chr1	32126401	32126500	-1.92341	0.0211784
321356	chr1	32135501	32135600	-2.01819	0.016738
321454	chr1	32145301	32145400	-1.95082	0.0216519
321471	chr1	32147001	32147100	-2.08684	0.0127751
322134	chr1	32213301	32213400	-1.48225	0.0230388
322142	chr1	32214101	32214200	-1.94024	0.0276596
322185	chr1	32218401	32218500	-1.91726	0.0115124
322186	chr1	32218501	32218600	-1.61287	0.0425299
322425	chr1	32242401	32242500	-1.63563	0.0413377
322447	chr1	32244601	32244700	-1.51479	0.0282998
322632	chr1	32263101	32263200	-2.34251	0.00824878
322633	chr1	32263201	32263300	-1.90257	0.0278725
322772	chr1	32277101	32277200	-1.75448	0.0409107
323002	chr1	32300101	32300200	-1.67891	0.0452502
323084	chr1	32308301	32308400	-1.35155	0.0428876
323154	chr1	32315301	32315400	-1.72422	0.0242298
323569	chr1	32356801	32356900	-2.43097	0.0192253
324764	chr1	32476301	32476400	-2.2706	0.0228926
324835	chr1	32483401	32483500	-1.94885	0.0267755
325112	chr1	32511101	32511200	-1.95025	0.0212671
325158	chr1	32515701	32515800	-2.12473	0.0119487
325274	chr1	32527301	32527400	-1.96257	0.00644349
325489	chr1	32548801	32548900	-2.19036	0.0122249
325490	chr1	32548901	32549000	-1.91953	0.015923
325491	chr1	32549001	32549100	-1.58981	0.0348853
325510	chr1	32550901	32551000	-1.51911	0.0493479
325726	chr1	32572501	32572600	-1.53463	0.0488647
325842	chr1	32584101	32584200	-1.73714	0.0442942
325902	chr1	32590101	32590200	-1.69904	0.033727
326383	chr1	32638201	32638300	-2.08781	0.0171439
326384	chr1	32638301	32638400	-2.09114	0.0090269
326385	chr1	32638401	32638500	-2.35553	0.00511895
326386	chr1	32638501	32638600	-2.00807	0.0449476
326387	chr1	32638601	32638700	-1.99064	0.0192365
326677	chr1	32667601	32667700	-2.19555	0.0429357
326977	chr1	32697601	32697700	-1.74138	0.0393949
327007	chr1	32700601	32700700	-2.0152	0.0260368
327483	chr1	32748201	32748300	-1.46897	0.0383696
327484	chr1	32748301	32748400	-1.95039	0.0216519
327674	chr1	32767301	32767400	-2.68986	0.0204185
327675	chr1	32767401	32767500	-2.59725	0.0312937
328460	chr1	32845901	32846000	-1.72812	0.0174397
328461	chr1	32846001	32846100	-1.81709	0.0155201
328522	chr1	32852101	32852200	-1.96379	0.0081573
328523	chr1	32852201	32852300	-1.94058	0.0120225
328524	chr1	32852301	32852400	-1.87436	0.0485804
329378	chr1	32937701	32937800	-2.09277	0.0125481
331003	chr1	33100201	33100300	-1.88362	0.0216519
332811	chr1	33281001	33281100	-1.5088	0.0383696
333357	chr1	33335601	33335700	-1.82992	0.029287
334064	chr1	33406301	33406400	-2.54481	0.000929429
334065	chr1	33406401	33406500	-2.54481	0.00092943
334066	chr1	33406501	33406600	-2.33937	0.00559528
334163	chr1	33416201	33416300	-1.64244	0.0409107
336803	chr1	33680201	33680300	-2.25373	0.0125481
338359	chr1	33835801	33835900	-2.19298	0.00279087
338360	chr1	33835901	33836000	-2.07224	0.00644349
339080	chr1	33907901	33908000	-1.80877	0.0462301
339081	chr1	33908001	33908100	-1.92887	0.0305621
339298	chr1	33929701	33929800	-1.82358	0.02778
339843	chr1	33984201	33984300	-2.41892	0.00902765
339930	chr1	33992901	33993000	-2.19506	0.00378195
340631	chr1	34063001	34063100	-2.33984	0.00905491
340924	chr1	34092301	34092400	-1.87425	0.0347154
340955	chr1	34095401	34095500	-1.41293	0.0305786
340966	chr1	34096501	34096600	-1.89637	0.0352174
341221	chr1	34122001	34122100	-2.17946	0.0379701
341532	chr1	34153101	34153200	-1.53005	0.047285
341820	chr1	34181901	34182000	-2.34743	0.00937331
341821	chr1	34182001	34182100	-1.95023	0.0273102
341822	chr1	34182101	34182200	-1.96216	0.0081573
342139	chr1	34213801	34213900	-2.07717	0.0197933
342161	chr1	34216001	34216100	-1.73395	0.0265899
342168	chr1	34216701	34216800	-2.09839	0.0208417
342169	chr1	34216801	34216900	-2.0304	0.0237027
342170	chr1	34216901	34217000	-2.21071	0.00874307
346517	chr1	34651601	34651700	-1.7495	0.039425
346587	chr1	34658601	34658700	-1.64057	0.0409107
346621	chr1	34662001	34662100	-1.90496	0.0274169
348076	chr1	34807501	34807600	-1.73356	0.0354297
348077	chr1	34807601	34807700	-1.75812	0.0423543
348078	chr1	34807701	34807800	-1.76477	0.0495436
350046	chr1	35004501	35004600	-1.79046	0.00819773
350047	chr1	35004601	35004700	-2.43125	0.000823719
350209	chr1	35020801	35020900	-2.28867	0.00604803
350349	chr1	35034801	35034900	-1.59385	0.0417416
350350	chr1	35034901	35035000	-1.69553	0.048213
350585	chr1	35058401	35058500	-2.30332	0.0052547
350586	chr1	35058501	35058600	-3.05896	0.0001552
350587	chr1	35058601	35058700	-3.17513	7.41e-06
350635	chr1	35063401	35063500	-2.38717	0.00393044
350636	chr1	35063501	35063600	-2.21041	0.00493282
350964	chr1	35096301	35096400	-1.64944	0.0447063
350965	chr1	35096401	35096500	-2.17171	0.00905491
351766	chr1	35176501	35176600	-1.73013	0.047134
352903	chr1	35290201	35290300	-1.81917	0.033727
353109	chr1	35310801	35310900	-1.6466	0.0297686
353110	chr1	35310901	35311000	-2.38891	0.00155206
353136	chr1	35313501	35313600	-1.57351	0.0311263
353137	chr1	35313601	35313700	-1.92744	0.00473057
353193	chr1	35319201	35319300	-1.64639	0.00848366
354130	chr1	35412901	35413000	-2.31564	0.0234258
354258	chr1	35425701	35425800	-2.25425	0.00905491
354275	chr1	35427401	35427500	-2.39453	0.00199624
354384	chr1	35438301	35438400	-2.39159	0.0122142
354614	chr1	35461301	35461400	-1.72251	0.0198131
354670	chr1	35466901	35467000	-1.64044	0.0409107
354941	chr1	35494001	35494100	-2.12822	0.0125864
355016	chr1	35501501	35501600	-2.67588	0.00341852
355022	chr1	35502101	35502200	-1.46741	0.0383696
355039	chr1	35503801	35503900	-1.70415	0.018963
355186	chr1	35518501	35518600	-1.94254	0.0258487
355187	chr1	35518601	35518700	-1.63314	0.0252368
355795	chr1	35579401	35579500	-1.69574	0.0375999
356208	chr1	35620701	35620800	-1.56804	0.0368654
356259	chr1	35625801	35625900	-1.69685	0.033727
356260	chr1	35625901	35626000	-1.75155	0.042123
357169	chr1	35716801	35716900	-1.55284	0.0473339
357660	chr1	35765901	35766000	-1.96389	0.0190333
358401	chr1	35840001	35840100	-1.7469	0.0419584
358445	chr1	35844401	35844500	-2.22776	0.0263499
359566	chr1	35956501	35956600	-1.85456	0.0263174
359654	chr1	35965301	35965400	-1.50988	0.041284
359655	chr1	35965401	35965500	-1.79667	0.0186272
359656	chr1	35965501	35965600	-2.01359	0.0202875
359679	chr1	35967801	35967900	-2.69208	0.00203119
359680	chr1	35967901	35968000	-2.64897	0.00431988
360021	chr1	36002001	36002100	-1.91493	0.0112737
360022	chr1	36002101	36002200	-1.67882	0.0298037
360327	chr1	36032601	36032700	-2.22881	0.0114034
360372	chr1	36037101	36037200	-1.75311	0.0361557
360662	chr1	36066101	36066200	-1.67476	0.0180283
362279	chr1	36227801	36227900	-1.5215	0.0445008
362287	chr1	36228601	36228700	-1.84263	0.0209953
362322	chr1	36232101	36232200	-1.80367	0.0311205
362323	chr1	36232201	36232300	-2.09436	0.0125481
362370	chr1	36236901	36237000	-1.52483	0.0474456
362374	chr1	36237301	36237400	-1.61977	0.0377048
362375	chr1	36237401	36237500	-1.42654	0.0426319
362423	chr1	36242201	36242300	-2.25447	0.00905491
362424	chr1	36242301	36242400	-2.39427	0.00137506
362436	chr1	36243501	36243600	-2.28255	0.00974593
362437	chr1	36243601	36243700	-1.47468	0.0498911
362492	chr1	36249101	36249200	-1.75667	0.0409107
362595	chr1	36259401	36259500	-2.05631	0.0282663
362597	chr1	36259601	36259700	-2.46563	0.00137506
362703	chr1	36270201	36270300	-2.69252	0.000726643
362704	chr1	36270301	36270400	-2.75279	0.000858119
362710	chr1	36270901	36271000	-2.00781	0.0329429
362891	chr1	36289001	36289100	-2.32895	0.0433841
362892	chr1	36289101	36289200	-2.32895	0.0433841
362931	chr1	36293001	36293100	-2.3219	0.00865827
362932	chr1	36293101	36293200	-1.93521	0.0196361
362933	chr1	36293201	36293300	-2.00345	0.0126022
363127	chr1	36312601	36312700	-2.14178	0.0109942
363152	chr1	36315101	36315200	-1.62721	0.03346
363253	chr1	36325201	36325300	-1.82926	0.0363197
363585	chr1	36358401	36358500	-2.09501	0.0273102
363794	chr1	36379301	36379400	-2.31554	0.00206333
363930	chr1	36392901	36393000	-2.13081	0.00499214
364376	chr1	36437501	36437600	-2.01967	0.016738
369120	chr1	36911901	36912000	-2.38027	0.0490831
369757	chr1	36975601	36975700	-1.69896	0.0409107
373108	chr1	37310701	37310800	-2.01378	0.0101539
373780	chr1	37377901	37378000	-2.22703	0.0130134
373781	chr1	37378001	37378100	-2.32768	0.011401
373782	chr1	37378101	37378200	-1.85605	0.0410079
374057	chr1	37405601	37405700	-2.30012	0.00917004
374058	chr1	37405701	37405800	-1.96554	0.0313788
374337	chr1	37433601	37433700	-2.65783	0.00386978
374338	chr1	37433701	37433800	-2.20414	0.0127656
374557	chr1	37455601	37455700	-2.34137	0.0125481
375362	chr1	37536101	37536200	-2.0701	0.00499214
375394	chr1	37539301	37539400	-1.79629	0.0265865
375399	chr1	37539801	37539900	-2.37566	0.0364321
375400	chr1	37539901	37540000	-2.50308	0.0265566
375705	chr1	37570401	37570500	-2.03018	0.0172407
375706	chr1	37570501	37570600	-1.96162	0.040618
375774	chr1	37577301	37577400	-2.21861	0.0358367
376191	chr1	37619001	37619100	-1.76781	0.0438994
376192	chr1	37619101	37619200	-2.15828	0.00179668
376193	chr1	37619201	37619300	-1.70955	0.0371879
376889	chr1	37688801	37688900	-2.03918	0.032799
376890	chr1	37688901	37689000	-2.00676	0.0171715
376891	chr1	37689001	37689100	-2.26952	0.00555719
377497	chr1	37749601	37749700	-1.84444	0.0057167
377515	chr1	37751401	37751500	-1.70007	0.0237254
377975	chr1	37797401	37797500	-1.98148	0.00514068
378064	chr1	37806301	37806400	-2.30726	0.00510898
378694	chr1	37869301	37869400	-1.67008	0.0253478
378822	chr1	37882101	37882200	-2.17443	0.0125481
378949	chr1	37894801	37894900	-1.57144	0.0455858
379219	chr1	37921801	37921900	-1.93047	0.0184054
379220	chr1	37921901	37922000	-1.88203	0.0294155
379244	chr1	37924301	37924400	-1.22576	0.0413806
379266	chr1	37926501	37926600	-1.55492	0.0387554
379328	chr1	37932701	37932800	-1.75197	0.0485036
379421	chr1	37942001	37942100	-2.01164	0.0164105
379648	chr1	37964701	37964800	-2.34204	0.00622347
379663	chr1	37966201	37966300	-1.90374	0.0134827
379834	chr1	37983301	37983400	-2.25086	0.00622347
379863	chr1	37986201	37986300	-1.85875	0.0101539
379874	chr1	37987301	37987400	-1.73174	0.036827
380203	chr1	38020201	38020300	-2.02088	0.016738
380204	chr1	38020301	38020400	-1.91283	0.0315482
380225	chr1	38022401	38022500	-1.86539	0.0330951
381030	chr1	38102901	38103000	-2.2416	0.0212345
381031	chr1	38103001	38103100	-2.46504	0.00763946
381032	chr1	38103101	38103200	-2.69771	0.00245846
381056	chr1	38105501	38105600	-2.02103	0.0125481
384915	chr1	38491401	38491500	-2.34255	0.00622347
384916	chr1	38491501	38491600	-2.34223	0.00905491
387585	chr1	38758401	38758500	-2.34149	0.00622347
388498	chr1	38849701	38849800	-1.92406	0.024844
388707	chr1	38870601	38870700	4.32302	0.0325696
388831	chr1	38883001	38883100	-1.75363	0.0451766
388939	chr1	38893801	38893900	-2.80603	0.000560589
388940	chr1	38893901	38894000	-2.80572	0.000560589
389569	chr1	38956801	38956900	-1.74801	0.0228005
389570	chr1	38956901	38957000	-1.63959	0.0488647
389571	chr1	38957001	38957100	-2.62776	0.000904166
389609	chr1	38960801	38960900	-2.0208	0.00687436
389610	chr1	38960901	38961000	-1.88687	0.0116635
391239	chr1	39123801	39123900	-1.81731	0.0148439
391813	chr1	39181201	39181300	-1.69707	0.0409107
392447	chr1	39244601	39244700	-2.14078	0.0162216
392482	chr1	39248101	39248200	-2.27347	0.0302683
392483	chr1	39248201	39248300	-2.61919	0.0113994
392484	chr1	39248301	39248400	-2.70888	0.0106368
393419	chr1	39341801	39341900	-2.59424	0.00906688
393420	chr1	39341901	39342000	-2.73426	0.00593058
393734	chr1	39373301	39373400	-1.90013	0.00425719
394019	chr1	39401801	39401900	-1.64385	0.0409107
394046	chr1	39404501	39404600	-1.94799	0.0216519
394047	chr1	39404601	39404700	-2.01764	0.0216519
394499	chr1	39449801	39449900	-2.25587	0.00378195
395010	chr1	39500901	39501000	-1.74429	0.0146368
395075	chr1	39507401	39507500	-2.34297	0.00905491
395076	chr1	39507501	39507600	-2.03913	0.0303338
395176	chr1	39517501	39517600	-2.24418	0.0113051
395348	chr1	39534701	39534800	-1.84684	0.0472013
395512	chr1	39551101	39551200	-2.09856	0.0415206
396340	chr1	39633901	39634000	-2.22844	0.0217527
396341	chr1	39634001	39634100	-1.81013	0.0185109
396649	chr1	39664801	39664900	-1.91387	0.0143637
396650	chr1	39664901	39665000	-2.71665	0.000560589
397659	chr1	39765801	39765900	-1.88292	0.0273102
398026	chr1	39802501	39802600	-1.73976	0.0474501
398105	chr1	39810401	39810500	-1.85088	0.0393715
398114	chr1	39811301	39811400	-2.34083	0.00622347
398618	chr1	39861701	39861800	-1.73895	0.0180885
398619	chr1	39861801	39861900	-1.84481	0.0158315
398620	chr1	39861901	39862000	-2.26047	0.00492051
398714	chr1	39871301	39871400	-1.4662	0.0398506
401737	chr1	40173601	40173700	-2.12281	0.00393234
401962	chr1	40196101	40196200	-1.70355	0.00756785
402166	chr1	40216501	40216600	-1.75761	0.0399233
402174	chr1	40217301	40217400	-1.78405	0.0446319
402202	chr1	40220101	40220200	-1.65725	0.0129582
402644	chr1	40264301	40264400	-1.64336	0.0409107
402866	chr1	40286501	40286600	-2.12948	0.0118517
402934	chr1	40293301	40293400	-1.88313	0.0409107
402935	chr1	40293401	40293500	-1.81886	0.0488647
403648	chr1	40364701	40364800	-2.13026	0.0196866
404099	chr1	40409801	40409900	-2.27265	0.02366
404100	chr1	40409901	40410000	-2.21632	0.0185032
404101	chr1	40410001	40410100	-2.16978	0.0125481
404191	chr1	40419001	40419100	-2.62338	0.00220391
404192	chr1	40419101	40419200	-2.13751	0.00995782
404408	chr1	40440701	40440800	-1.54535	0.0383696
404409	chr1	40440801	40440900	-1.75705	0.0409107
404492	chr1	40449101	40449200	-1.69857	0.0409107
404561	chr1	40456001	40456100	-1.82017	0.0308067
404562	chr1	40456101	40456200	-2.55297	0.000313164
404563	chr1	40456201	40456300	-2.60711	0.000281014
404564	chr1	40456301	40456400	-2.60443	0.000393389
404609	chr1	40460801	40460900	-1.47434	0.0486933
404610	chr1	40460901	40461000	-2.01204	0.00122477
404859	chr1	40485801	40485900	-2.17108	0.016738
404860	chr1	40485901	40486000	-2.29857	0.00753385
404861	chr1	40486001	40486100	-1.76644	0.0334244
405001	chr1	40500001	40500100	-2.04754	0.0380188
405388	chr1	40538701	40538800	-1.716	0.0213376
405779	chr1	40577801	40577900	-2.03912	0.0339088
406827	chr1	40682601	40682700	-2.46687	0.014174
406831	chr1	40683001	40683100	-2.25448	0.00905491
406986	chr1	40698501	40698600	-2.15825	0.0444763
407041	chr1	40704001	40704100	-1.6974	0.033727
407266	chr1	40726501	40726600	-1.99387	0.029008
407267	chr1	40726601	40726700	-2.57032	0.00317003
407604	chr1	40760301	40760400	-2.3713	0.00254591
408339	chr1	40833801	40833900	-2.80343	0.00112575
408340	chr1	40833901	40834000	-2.19752	0.0229385
408649	chr1	40864801	40864900	-1.81079	0.0277765
409930	chr1	40992901	40993000	-1.91084	0.0181598
410003	chr1	41000201	41000300	-2.34695	0.00781028
410004	chr1	41000301	41000400	-1.71917	0.0180283
410919	chr1	41091801	41091900	-1.7038	0.0463941
410924	chr1	41092301	41092400	-2.33938	0.00905491
411011	chr1	41101001	41101100	-2.0117	0.0462982
411012	chr1	41101101	41101200	-2.18671	0.0372115
411340	chr1	41133901	41134000	-1.82144	0.0164645
411341	chr1	41134001	41134100	-1.96814	0.00818855
411342	chr1	41134101	41134200	-1.67878	0.0317783
411344	chr1	41134301	41134400	-1.95088	0.0176206
411557	chr1	41155601	41155700	-1.75586	0.033727
411561	chr1	41156001	41156100	-2.21818	0.0179358
411806	chr1	41180501	41180600	-1.94109	0.0154316
411810	chr1	41180901	41181000	-1.56334	0.049239
411824	chr1	41182301	41182400	-1.88771	0.0252052
411949	chr1	41194801	41194900	-2.46808	0.0136574
412092	chr1	41209101	41209200	-1.83278	0.0231895
412102	chr1	41210101	41210200	-1.75064	0.0233672
412103	chr1	41210201	41210300	-2.01278	0.00387394
412106	chr1	41210501	41210600	-2.3302	0.00989654
412826	chr1	41282501	41282600	-1.76577	0.0257872
412827	chr1	41282601	41282700	-2.01949	0.0216519
412929	chr1	41292801	41292900	-1.86607	0.023232
412930	chr1	41292901	41293000	-1.90137	0.00729551
412985	chr1	41298401	41298500	-2.71289	0.00733047
412986	chr1	41298501	41298600	-2.14893	0.0272333
413003	chr1	41300201	41300300	-1.7152	0.0180283
413004	chr1	41300301	41300400	-1.6411	0.0409107
413265	chr1	41326401	41326500	-2.09222	0.016738
413266	chr1	41326501	41326600	-2.08473	0.0181081
415519	chr1	41551801	41551900	-2.24209	0.0209995
415520	chr1	41551901	41552000	-1.89581	0.0466811
415521	chr1	41552001	41552100	-1.76394	0.0384258
415533	chr1	41553201	41553300	-2.09335	0.0125481
415534	chr1	41553301	41553400	-1.94888	0.0216519
418621	chr1	41862001	41862100	-2.45509	0.020237
418855	chr1	41885401	41885500	-1.75429	0.0458225
419664	chr1	41966301	41966400	-2.80792	0.00032184
419665	chr1	41966401	41966500	-2.10113	0.0117083
419939	chr1	41993801	41993900	-1.46717	0.0383696
420035	chr1	42003401	42003500	-2.02714	0.0114301
422008	chr1	42200701	42200800	-2.16043	0.00119169
422542	chr1	42254101	42254200	-1.56251	0.0139826
422576	chr1	42257501	42257600	-1.48724	0.0324124
422577	chr1	42257601	42257700	-2.25754	0.00279087
422737	chr1	42273601	42273700	-1.998	0.0214585
422878	chr1	42287701	42287800	-1.73879	0.0413614
422998	chr1	42299701	42299800	-2.26921	0.0251183
422999	chr1	42299801	42299900	-2.26976	0.0240133
423000	chr1	42299901	42300000	-1.90764	0.0081573
423040	chr1	42303901	42304000	-2.88717	0.00165417
423370	chr1	42336901	42337000	-1.62231	0.00935046
423371	chr1	42337001	42337100	-2.07131	0.0104029
423989	chr1	42398801	42398900	-1.62124	0.0260663
423990	chr1	42398901	42399000	-1.75772	0.033727
424653	chr1	42465201	42465300	-2.32929	0.0231508
424654	chr1	42465301	42465400	-1.80723	0.0340854
425026	chr1	42502501	42502600	-2.03377	0.0204717
425027	chr1	42502601	42502700	-2.02953	0.0160045
425204	chr1	42520301	42520400	-1.61499	0.0495998
425434	chr1	42543301	42543400	-2.31291	0.000873603
425435	chr1	42543401	42543500	-2.01537	0.00644349
425561	chr1	42556001	42556100	-1.86887	0.0361333
425591	chr1	42559001	42559100	-2.3868	0.0126004
425592	chr1	42559101	42559200	-2.58486	0.00225016
425593	chr1	42559201	42559300	-2.35503	0.0105155
425622	chr1	42562101	42562200	-2.00169	0.0309224
425690	chr1	42568901	42569000	-1.81018	0.0265213
425698	chr1	42569701	42569800	-1.81416	0.030055
425821	chr1	42582001	42582100	-1.88115	0.0387076
425822	chr1	42582101	42582200	-2.34144	0.00588455
426144	chr1	42614301	42614400	-1.37886	0.0344982
426145	chr1	42614401	42614500	-1.79255	0.0384058
426420	chr1	42641901	42642000	-1.79642	0.0126203
428093	chr1	42809201	42809300	-2.21923	0.0323135
428094	chr1	42809301	42809400	-2.07709	0.0498904
428095	chr1	42809401	42809500	-2.41764	0.0195341
428102	chr1	42810101	42810200	-2.46837	0.00137506
428103	chr1	42810201	42810300	-1.52705	0.031965
428108	chr1	42810701	42810800	-2.25626	0.00378195
428394	chr1	42839301	42839400	-1.79135	0.0450719
429666	chr1	42966501	42966600	-2.27263	0.00540947
429955	chr1	42995401	42995500	-2.09398	0.0125481
431858	chr1	43185701	43185800	-1.82185	0.0314297
431859	chr1	43185801	43185900	-1.63316	0.0418842
431860	chr1	43185901	43186000	-1.88316	0.0416015
432028	chr1	43202701	43202800	-1.61594	0.0318196
432133	chr1	43213201	43213300	-2.12606	0.0132284
432478	chr1	43247701	43247800	-2.13018	0.00766708
432479	chr1	43247801	43247900	-1.60303	0.0390132
432499	chr1	43249801	43249900	-2.71371	0.00032184
433205	chr1	43320401	43320500	-1.72714	0.0461658
434042	chr1	43404101	43404200	-1.59071	0.044285
434103	chr1	43410201	43410300	-1.69667	0.033727
435261	chr1	43526001	43526100	-2.40244	0.00399284
435262	chr1	43526101	43526200	-2.14383	0.0368281
435553	chr1	43555201	43555300	-1.84746	0.0353271
435938	chr1	43593701	43593800	-2.12276	0.00835617
435939	chr1	43593801	43593900	-1.67093	0.0213376
435953	chr1	43595201	43595300	-2.00821	0.0156516
435955	chr1	43595401	43595500	-1.4906	0.045393
435956	chr1	43595501	43595600	-1.56014	0.0433848
435957	chr1	43595601	43595700	-1.77867	0.0291904
436009	chr1	43600801	43600900	-2.09839	0.0354906
436224	chr1	43622301	43622400	-3.01249	0.00110841
436225	chr1	43622401	43622500	-2.96976	0.0099617
436706	chr1	43670501	43670600	-1.50968	0.0335193
436989	chr1	43698801	43698900	-2.18788	0.0114082
436990	chr1	43698901	43699000	-2.17717	0.0409834
437009	chr1	43700801	43700900	-1.69889	0.0409107
438029	chr1	43802801	43802900	-1.98202	0.0305883
438134	chr1	43813301	43813400	-2.34342	0.0125481
439444	chr1	43944301	43944400	-1.707	0.0231147
439522	chr1	43952101	43952200	-1.78509	0.0445434
439697	chr1	43969601	43969700	-1.89851	0.040967
440236	chr1	44023501	44023600	-1.39833	0.044359
440237	chr1	44023601	44023700	-1.56278	0.0444872
440470	chr1	44046901	44047000	-1.99562	0.0147101
440471	chr1	44047001	44047100	-2.14316	0.00868334
440907	chr1	44090601	44090700	-2.39805	0.0113359
440908	chr1	44090701	44090800	-2.14794	0.0454883
440960	chr1	44095901	44096000	-2.54408	0.000904166
440961	chr1	44096001	44096100	-1.90732	0.0143417
440962	chr1	44096101	44096200	-1.58705	0.0496646
441019	chr1	44101801	44101900	-1.99028	0.0287762
441020	chr1	44101901	44102000	-2.14539	0.0161716
441023	chr1	44102201	44102300	-1.61568	0.0252141
441213	chr1	44121201	44121300	-1.98759	0.00916558
441214	chr1	44121301	44121400	-2.22472	0.00413608
441215	chr1	44121401	44121500	-2.85259	0.000200308
442348	chr1	44234701	44234800	-1.7181	0.0179084
444267	chr1	44426601	44426700	-1.93667	0.0136581
444268	chr1	44426701	44426800	-1.81696	0.0273102
444347	chr1	44434601	44434700	-1.47708	0.0326932
444522	chr1	44452101	44452200	-2.12551	0.0309687
444523	chr1	44452201	44452300	-1.96844	0.0237425
444741	chr1	44474001	44474100	-1.91234	0.0288145
444804	chr1	44480301	44480400	-1.87858	0.0273102
444806	chr1	44480501	44480600	-2.18164	0.0207274
445058	chr1	44505701	44505800	-2.35459	0.0144133
445059	chr1	44505801	44505900	-2.15336	0.0189832
445060	chr1	44505901	44506000	-1.86167	0.048704
445100	chr1	44509901	44510000	-2.19204	0.00382074
445182	chr1	44518101	44518200	-1.90044	0.0144409
445183	chr1	44518201	44518300	-2.54505	0.000291618
445186	chr1	44518501	44518600	-1.81889	0.0275835
445250	chr1	44524901	44525000	-2.40268	0.0220882
446218	chr1	44621701	44621800	-2.17231	0.0125481
446219	chr1	44621801	44621900	-2.17235	0.0125481
446220	chr1	44621901	44622000	-2.25449	0.0125481
446492	chr1	44649101	44649200	-2.33178	0.0143188
446493	chr1	44649201	44649300	-2.10795	0.0457271
447093	chr1	44709201	44709300	-2.02034	0.016738
447416	chr1	44741501	44741600	-1.71596	0.0180283
447709	chr1	44770801	44770900	-1.91204	0.0291528
448251	chr1	44825001	44825100	-1.85682	0.0292463
448556	chr1	44855501	44855600	-1.95305	0.0216519
448827	chr1	44882601	44882700	-2.08271	0.0237914
448893	chr1	44889201	44889300	-2.25695	0.00378195
448894	chr1	44889301	44889400	-2.01625	0.0081573
448895	chr1	44889401	44889500	-2.25636	0.00378195
449439	chr1	44943801	44943900	-1.8245	0.027078
449552	chr1	44955101	44955200	-2.3001	0.0041948
449553	chr1	44955201	44955300	-2.49107	0.000934194
449554	chr1	44955301	44955400	-2.34691	0.00259742
449555	chr1	44955401	44955500	-2.13024	0.00618581
449578	chr1	44957701	44957800	-1.62311	0.0477309
449752	chr1	44975101	44975200	-2.31915	0.00444378
449753	chr1	44975201	44975300	-2.31915	0.00444378
449890	chr1	44988901	44989000	-2.26864	0.016691
449891	chr1	44989001	44989100	-1.9786	0.0489578
450273	chr1	45027201	45027300	-2.12134	0.0457974
450274	chr1	45027301	45027400	-1.65088	0.0492889
450556	chr1	45055501	45055600	-2.30347	0.0073174
451188	chr1	45118701	45118800	-2.25193	0.00905491
451285	chr1	45128401	45128500	-2.06065	0.0486272
451551	chr1	45155001	45155100	-1.81582	0.033727
452092	chr1	45209101	45209200	-1.6295	0.0180283
452638	chr1	45263701	45263800	-2.70084	0.0122695
452691	chr1	45269001	45269100	-1.88206	0.0273102
452894	chr1	45289301	45289400	-1.36969	0.0313765
452895	chr1	45289401	45289500	-1.7691	0.00234346
453689	chr1	45368801	45368900	-1.71391	0.0490923
453727	chr1	45372601	45372700	-1.53946	0.0277216
453781	chr1	45378001	45378100	-2.01598	0.022778
453938	chr1	45393701	45393800	-2.18202	0.00748869
453998	chr1	45399701	45399800	-2.01893	0.016738
454354	chr1	45435301	45435400	-2.42454	0.00155873
454355	chr1	45435401	45435500	-2.11274	0.020517
454356	chr1	45435501	45435600	-2.4499	0.00623494
454532	chr1	45453101	45453200	-2.03672	0.0197827
454533	chr1	45453201	45453300	-2.18346	0.0187161
454622	chr1	45462101	45462200	-1.89175	0.039614
454733	chr1	45473201	45473300	-2.40882	0.0207896
454746	chr1	45474501	45474600	-1.39977	0.0306576
454838	chr1	45483701	45483800	-2.09334	0.016738
455032	chr1	45503101	45503200	-1.58874	0.0213376
455208	chr1	45520701	45520800	-1.69648	0.0488647
455295	chr1	45529401	45529500	-2.12212	0.0145445
455296	chr1	45529501	45529600	-1.82613	0.0469524
455322	chr1	45532101	45532200	-2.0917	0.016738
455335	chr1	45533401	45533500	-1.94854	0.016738
455417	chr1	45541601	45541700	-1.86287	0.0124527
455418	chr1	45541701	45541800	-1.5807	0.0424137
455875	chr1	45587401	45587500	-1.94476	0.0293025
455967	chr1	45596601	45596700	-2.089	0.0180223
455968	chr1	45596701	45596800	-2.40923	0.00894827
456599	chr1	45659801	45659900	-1.96502	0.0259084
456740	chr1	45673901	45674000	-1.64064	0.0409107
456976	chr1	45697501	45697600	-2.11636	0.0130974
457059	chr1	45705801	45705900	-1.94804	0.0216519
457265	chr1	45726401	45726500	-1.41394	0.0473986
457430	chr1	45742901	45743000	-1.75741	0.033727
457431	chr1	45743001	45743100	-2.1378	0.00768728
457434	chr1	45743301	45743400	-1.62543	0.0449106
457436	chr1	45743501	45743600	-1.85118	0.0316844
457437	chr1	45743601	45743700	-2.09148	0.016738
458125	chr1	45812401	45812500	-1.62727	0.0470121
458256	chr1	45825501	45825600	-1.97315	0.0300558
458280	chr1	45827901	45828000	-2.17004	0.00905491
458281	chr1	45828001	45828100	-2.17004	0.00905491
458708	chr1	45870701	45870800	-2.48576	0.0172684
459348	chr1	45934701	45934800	-2.36461	0.0235341
459351	chr1	45935001	45935100	-2.28947	0.0446592
459499	chr1	45949801	45949900	-2.53022	0.0333294
459500	chr1	45949901	45950000	-2.44925	0.0363707
459501	chr1	45950001	45950100	-2.51003	0.023795
459523	chr1	45952201	45952300	-2.09666	0.016738
459524	chr1	45952301	45952400	-2.03346	0.0222515
459525	chr1	45952401	45952500	-2.12828	0.0182126
459646	chr1	45964501	45964600	-1.88981	0.00497632
459647	chr1	45964601	45964700	-1.96167	0.00887905
459962	chr1	45996101	45996200	-2.33946	0.00905491
461010	chr1	46100901	46101000	-1.90927	0.0378247
461011	chr1	46101001	46101100	-1.70524	0.0305661
461054	chr1	46105301	46105400	-1.81965	0.0315369
461055	chr1	46105401	46105500	-2.05582	0.00950296
461290	chr1	46128901	46129000	-1.71185	0.0324046
461291	chr1	46129001	46129100	-1.97488	0.0152612
461649	chr1	46164801	46164900	-2.01766	0.0216519
461994	chr1	46199301	46199400	-2.39267	0.00279087
462933	chr1	46293201	46293300	-1.61696	0.0473615
462965	chr1	46296401	46296500	-1.75544	0.0489111
463052	chr1	46305101	46305200	-2.0528	0.0199277
463593	chr1	46359201	46359300	-1.68447	0.0405429
464734	chr1	46473301	46473400	-1.88306	0.0216519
464735	chr1	46473401	46473500	-2.13085	0.0039409
464736	chr1	46473501	46473600	-1.86359	0.0106787
464985	chr1	46498401	46498500	-2.25594	0.0125481
464986	chr1	46498501	46498600	-2.25594	0.0125481
465093	chr1	46509201	46509300	-1.52421	0.0499705
465680	chr1	46567901	46568000	-2.17521	0.0266091
465681	chr1	46568001	46568100	-1.96211	0.0343575
465682	chr1	46568101	46568200	-2.34361	0.00905491
466491	chr1	46649001	46649100	-1.89166	0.0330335
467920	chr1	46791901	46792000	-1.64021	0.0409107
468490	chr1	46848901	46849000	-1.75573	0.033727
468808	chr1	46880701	46880800	-1.70803	0.0362523
468809	chr1	46880801	46880900	-1.67604	0.0359809
470388	chr1	47038701	47038800	-2.27874	0.029216
470389	chr1	47038801	47038900	-2.18587	0.0330174
470390	chr1	47038901	47039000	-2.18587	0.0330174
470886	chr1	47088501	47088600	-1.81739	0.0273102
470888	chr1	47088701	47088800	-1.86878	0.0388597
470970	chr1	47096901	47097000	-2.46126	0.012651
470971	chr1	47097001	47097100	-2.08639	0.0325336
471257	chr1	47125601	47125700	-1.69661	0.0409107
471556	chr1	47155501	47155600	-1.81947	0.033727
471651	chr1	47165001	47165100	-1.69699	0.0409107
473075	chr1	47307401	47307500	-1.97164	0.0289316
473439	chr1	47343801	47343900	-1.70375	0.0107592
473440	chr1	47343901	47344000	-1.69788	0.0488647
473735	chr1	47373401	47373500	-1.88314	0.0297406
476916	chr1	47691501	47691600	-1.95142	0.0229262
477834	chr1	47783301	47783400	-2.31403	0.0368078
479573	chr1	47957201	47957300	-2.17069	0.00905491
479574	chr1	47957301	47957400	-2.17069	0.00905491
479609	chr1	47960801	47960900	-1.71052	0.0313206
480559	chr1	48055801	48055900	-2.03924	0.0291101
480560	chr1	48055901	48056000	-2.12061	0.0237101
480561	chr1	48056001	48056100	-2.21862	0.0202619
480741	chr1	48074001	48074100	-2.41418	0.0123851
480742	chr1	48074101	48074200	-2.42076	0.0105978
480743	chr1	48074201	48074300	-2.65152	0.00567693
481088	chr1	48108701	48108800	-1.88152	0.0216519
481089	chr1	48108801	48108900	-1.9474	0.0273102
481554	chr1	48155301	48155400	-1.88626	0.00662906
481555	chr1	48155401	48155500	-1.88106	0.0216519
481556	chr1	48155501	48155600	-2.1234	0.0146702
483161	chr1	48316001	48316100	-1.77326	0.0391624
483645	chr1	48364401	48364500	-2.20388	0.0153909
483646	chr1	48364501	48364600	-2.09424	0.016738
483653	chr1	48365201	48365300	-1.34934	0.0379781
483698	chr1	48369701	48369800	-1.77149	0.0204911
485422	chr1	48542101	48542200	-2.18427	0.0429809
485423	chr1	48542201	48542300	-2.34013	0.028652
485424	chr1	48542301	48542400	-2.84921	0.000366166
485425	chr1	48542401	48542500	-1.96225	0.017289
485426	chr1	48542501	48542600	-1.88763	0.0200715
485906	chr1	48590501	48590600	-2.0923	0.016738
486200	chr1	48619901	48620000	-2.29731	0.0164342
486201	chr1	48620001	48620100	-2.1977	0.0286532
486202	chr1	48620101	48620200	-2.34763	0.0188706
489361	chr1	48936001	48936100	-2.18329	0.0361643
489479	chr1	48947801	48947900	-1.90364	0.0186313
490068	chr1	49006701	49006800	-2.01996	0.0216519
490091	chr1	49009001	49009100	-1.74486	0.0257984
490575	chr1	49057401	49057500	-2.45846	0.0233813
490577	chr1	49057601	49057700	-2.24949	0.0475915
490706	chr1	49070501	49070600	-2.05069	0.000469229
490707	chr1	49070601	49070700	-1.99695	0.000845059
490708	chr1	49070701	49070800	-2.3451	0.000692875
490717	chr1	49071601	49071700	-2.15878	0.0400912
490718	chr1	49071701	49071800	-1.82807	0.0348585
491177	chr1	49117601	49117700	-2.31181	0.00116905
491178	chr1	49117701	49117800	-2.55171	0.000638081
491191	chr1	49119001	49119100	-1.53237	0.0453189
491192	chr1	49119101	49119200	-2.09399	0.024477
491230	chr1	49122901	49123000	-1.76783	0.0394624
491380	chr1	49137901	49138000	-2.36308	0.0211329
491987	chr1	49198601	49198700	-1.75711	0.0273102
492548	chr1	49254701	49254800	-2.01943	0.0273102
492549	chr1	49254801	49254900	-2.32983	0.0189779
492550	chr1	49254901	49255000	-2.53788	0.013453
492592	chr1	49259101	49259200	-2.07556	0.00644349
492593	chr1	49259201	49259300	-1.77004	0.0265255
493304	chr1	49330301	49330400	-2.17064	0.00905491
493915	chr1	49391401	49391500	-2.3443	0.00622347
494591	chr1	49459001	49459100	-1.96908	0.0308223
494592	chr1	49459101	49459200	-1.95077	0.0251408
494619	chr1	49461801	49461900	-2.34157	0.00907278
495150	chr1	49514901	49515000	-2.25423	0.0125481
495615	chr1	49561401	49561500	-2.09402	0.016738
495635	chr1	49563401	49563500	-1.97883	0.0244582
496190	chr1	49618901	49619000	-2.12707	0.0133412
496533	chr1	49653201	49653300	-2.42964	0.021654
496534	chr1	49653301	49653400	-2.42513	0.0144793
496539	chr1	49653801	49653900	-1.80408	0.0439487
496540	chr1	49653901	49654000	-1.8401	0.039101
497161	chr1	49716001	49716100	-2.23037	0.0175151
497403	chr1	49740201	49740300	-1.74703	0.0346379
497404	chr1	49740301	49740400	-1.95287	0.0251646
497405	chr1	49740401	49740500	-2.09408	0.0171825
497430	chr1	49742901	49743000	-1.72591	0.0428025
497514	chr1	49751301	49751400	-1.88844	0.0409868
497521	chr1	49752001	49752100	-2.09692	0.0464866
498683	chr1	49868201	49868300	-2.81012	0.000560589
498684	chr1	49868301	49868400	-2.62969	0.00137506
498685	chr1	49868401	49868500	-2.62961	0.00137506
498822	chr1	49882101	49882200	-1.36864	0.0263665
499179	chr1	49917801	49917900	-1.58434	0.0488647
499683	chr1	49968201	49968300	-2.00573	0.0265176
500165	chr1	50016401	50016500	-2.23855	0.00676188
500359	chr1	50035801	50035900	-2.35011	0.0227501
500648	chr1	50064701	50064800	-2.36517	0.0140936
500649	chr1	50064801	50064900	-2.36517	0.0140936
501062	chr1	50106101	50106200	-2.08391	0.0301964
501596	chr1	50159501	50159600	-1.58675	0.0369259
501597	chr1	50159601	50159700	-2.39472	0.00199624
502410	chr1	50240901	50241000	-1.92892	0.0299941
502411	chr1	50241001	50241100	-1.67687	0.0379075
502417	chr1	50241601	50241700	-2.14515	0.0134089
502419	chr1	50241801	50241900	-2.21162	0.0328908
502421	chr1	50242001	50242100	-1.90904	0.0124527
502428	chr1	50242701	50242800	-2.3064	0.00690879
503997	chr1	50399601	50399700	-2.32338	0.00199624
504578	chr1	50457701	50457800	-1.8828	0.0351816
504976	chr1	50497501	50497600	-2.04795	0.0167473
504977	chr1	50497601	50497700	-1.80249	0.0207546
505464	chr1	50546301	50546400	-1.89221	0.0138766
505465	chr1	50546401	50546500	-2.18657	0.00755415
505466	chr1	50546501	50546600	-1.83141	0.0197182
505740	chr1	50573901	50574000	-1.54627	0.0250142
505741	chr1	50574001	50574100	-2.05668	0.0150719
505742	chr1	50574101	50574200	-1.86366	0.0233968
505914	chr1	50591301	50591400	-1.98213	0.0199573
505930	chr1	50592901	50593000	-1.69804	0.0409107
505960	chr1	50595901	50596000	-1.97008	0.0140153
506146	chr1	50614501	50614600	-2.005	0.00502948
506219	chr1	50621801	50621900	-1.869	0.0191194
506568	chr1	50656701	50656800	-1.90622	0.0337276
506569	chr1	50656801	50656900	-1.63521	0.0350714
506570	chr1	50656901	50657000	-2.04535	0.0205878
507141	chr1	50714001	50714100	-1.66887	0.0352234
507261	chr1	50726001	50726100	-1.59114	0.0488647
507434	chr1	50743301	50743400	-1.69883	0.0409107
507580	chr1	50757901	50758000	-1.90571	0.0429751
507617	chr1	50761601	50761700	-1.66241	0.0221651
508102	chr1	50810101	50810200	-1.5735	0.0457854
508302	chr1	50830101	50830200	-1.81743	0.0273102
508303	chr1	50830201	50830300	-1.48459	0.0488647
508675	chr1	50867401	50867500	-2.27179	0.0180515
509052	chr1	50905101	50905200	-1.52054	0.0384855
509069	chr1	50906801	50906900	-2.25569	0.00622347
509106	chr1	50910501	50910600	-1.92476	0.0150384
509107	chr1	50910601	50910700	-1.47536	0.0435108
509216	chr1	50921501	50921600	-2.10596	0.0201695
509285	chr1	50928401	50928500	-1.59061	0.041417
511288	chr1	51128701	51128800	-2.49689	0.010275
511289	chr1	51128801	51128900	-2.37944	0.00915512
511290	chr1	51128901	51129000	-2.0939	0.0158447
512013	chr1	51201201	51201300	-1.36263	0.0326978
512245	chr1	51224401	51224500	-2.09109	0.0169824
512253	chr1	51225201	51225300	-1.8893	0.0384345
512344	chr1	51234301	51234400	-2.40386	0.0152467
512345	chr1	51234401	51234500	-2.01244	0.00837971
512525	chr1	51252401	51252500	-2.25235	0.00905491
512526	chr1	51252501	51252600	-2.25235	0.00905491
512571	chr1	51257001	51257100	-2.34184	0.00401036
512668	chr1	51266701	51266800	-2.25443	0.00622347
513409	chr1	51340801	51340900	-2.62553	0.000904166
513410	chr1	51340901	51341000	-1.82975	0.022337
514029	chr1	51402801	51402900	-1.69483	0.0372176
514683	chr1	51468201	51468300	-2.55246	0.00965782
514763	chr1	51476201	51476300	-2.16345	0.0282486
514770	chr1	51476901	51477000	-2.05917	0.0100952
514771	chr1	51477001	51477100	-1.90735	0.0273646
515033	chr1	51503201	51503300	-2.18882	0.0115078
515034	chr1	51503301	51503400	-1.66502	0.0398339
515333	chr1	51533201	51533300	-2.09185	0.016738
515566	chr1	51556501	51556600	-1.81893	0.0360632
515744	chr1	51574301	51574400	-1.75445	0.0350888
515859	chr1	51585801	51585900	-1.69415	0.0461123
515885	chr1	51588401	51588500	-2.6835	0.000795617
515941	chr1	51594001	51594100	-1.971	0.00313627
515942	chr1	51594101	51594200	-1.31075	0.0423783
515952	chr1	51595101	51595200	-2.17224	0.0337344
516537	chr1	51653601	51653700	-1.94806	0.0216519
516538	chr1	51653701	51653800	-1.69637	0.0409107
516801	chr1	51680001	51680100	-2.0271	0.0453904
516916	chr1	51691501	51691600	-2.05871	0.00250712
517043	chr1	51704201	51704300	-1.60807	0.0344345
517482	chr1	51748101	51748200	-1.70114	0.033727
517705	chr1	51770401	51770500	-1.86863	0.0373078
517834	chr1	51783301	51783400	-2.24861	0.0227328
517835	chr1	51783401	51783500	-2.16296	0.0269458
517979	chr1	51797801	51797900	-1.94915	0.0216519
518648	chr1	51864701	51864800	-1.97981	0.0175966
518650	chr1	51864901	51865000	-1.94968	0.016738
518657	chr1	51865601	51865700	-2.01748	0.0216519
519124	chr1	51912301	51912400	-2.13419	0.0141286
519405	chr1	51940401	51940500	-1.87884	0.0231222
519825	chr1	51982401	51982500	-1.94965	0.0298179
520241	chr1	52024001	52024100	-1.88341	0.0216519
520290	chr1	52028901	52029000	-1.95522	0.00596255
520291	chr1	52029001	52029100	-1.99625	0.00554857
520292	chr1	52029101	52029200	-2.07844	0.02836
520376	chr1	52037501	52037600	-2.08207	0.00394825
520466	chr1	52046501	52046600	-1.93975	0.028844
520858	chr1	52085701	52085800	-1.68932	0.046183
520890	chr1	52088901	52089000	-1.87949	0.0340301
521498	chr1	52149701	52149800	-1.64046	0.0380807
521577	chr1	52157601	52157700	-2.10708	0.0140214
521692	chr1	52169101	52169200	-1.87032	0.0255347
521722	chr1	52172101	52172200	-1.62773	0.0250142
521832	chr1	52183101	52183200	-2.02542	0.0380605
521892	chr1	52189101	52189200	-1.84379	0.021333
522108	chr1	52210701	52210800	-1.76405	0.0140445
522523	chr1	52252201	52252300	-2.25779	0.0227949
522922	chr1	52292101	52292200	-2.19844	0.00603066
523149	chr1	52314801	52314900	-1.56553	0.0379185
523150	chr1	52314901	52315000	-2.05643	0.0059345
523151	chr1	52315001	52315100	-2.19072	0.0154048
523176	chr1	52317501	52317600	-1.8813	0.0273102
523238	chr1	52323701	52323800	-1.9238	0.0387792
523240	chr1	52323901	52324000	-2.13996	0.0352685
523333	chr1	52333201	52333300	-2.23964	0.0444945
523334	chr1	52333301	52333400	-2.36963	0.0124931
523365	chr1	52336401	52336500	-1.85112	0.0276038
523366	chr1	52336501	52336600	-1.77602	0.0304286
523503	chr1	52350201	52350300	-1.5966	0.0457516
523921	chr1	52392001	52392100	-2.08699	0.00537522
524130	chr1	52412901	52413000	-1.6936	0.0407074
524535	chr1	52453401	52453500	-1.88717	0.0240731
524837	chr1	52483601	52483700	-1.71489	0.0388311
524838	chr1	52483701	52483800	-1.83399	0.0272136
525083	chr1	52508201	52508300	-1.92863	0.0328063
525195	chr1	52519401	52519500	-1.88196	0.0273102
525373	chr1	52537201	52537300	-2.37716	0.00588131
525376	chr1	52537501	52537600	-2.13645	0.0110437
525382	chr1	52538101	52538200	-1.98222	0.00889823
525406	chr1	52540501	52540600	-1.88273	0.0273102
526912	chr1	52691101	52691200	-1.94195	0.0290366
526913	chr1	52691201	52691300	-2.05674	0.029972
526934	chr1	52693301	52693400	-1.67227	0.0302985
527370	chr1	52736901	52737000	-1.91654	0.0122839
527435	chr1	52743401	52743500	-1.76117	0.04143
527514	chr1	52751301	52751400	-1.58615	0.0488647
527661	chr1	52766001	52766100	-2.53139	0.00909649
527981	chr1	52798001	52798100	-2.25909	0.0232963
528059	chr1	52805801	52805900	-1.85648	0.0459186
528097	chr1	52809601	52809700	-2.02099	0.0368782
528124	chr1	52812301	52812400	-2.72481	0.000328423
528129	chr1	52812801	52812900	-1.88153	0.0216519
528194	chr1	52819301	52819400	-2.06569	0.0406465
528457	chr1	52845601	52845700	-1.80013	0.0406106
528488	chr1	52848701	52848800	-1.88043	0.0273102
528489	chr1	52848801	52848900	-1.94765	0.0216519
528512	chr1	52851101	52851200	-2.0201	0.016738
528519	chr1	52851801	52851900	-1.59699	0.0428457
528789	chr1	52878801	52878900	-1.86269	0.0406452
529088	chr1	52908701	52908800	-2.097	0.0384086
529089	chr1	52908801	52908900	-2.84192	0.00138233
529090	chr1	52908901	52909000	-3.37636	8.3e-05
529286	chr1	52928501	52928600	-1.87374	0.0165794
529447	chr1	52944601	52944700	-2.52504	0.00657646
529448	chr1	52944701	52944800	-2.27062	0.0215106
529449	chr1	52944801	52944900	-1.7184	0.0219407
530139	chr1	53013801	53013900	-1.58673	0.0488647
532396	chr1	53239501	53239600	-2.05025	0.0294142
532397	chr1	53239601	53239700	-2.11786	0.00264467
532398	chr1	53239701	53239800	-1.58811	0.0448261
532675	chr1	53267401	53267500	-1.69576	0.0488647
533305	chr1	53330401	53330500	-1.59185	0.0494592
533456	chr1	53345501	53345600	-2.46652	0.00279087
534351	chr1	53435001	53435100	-2.62838	0.00448521
534352	chr1	53435101	53435200	-2.89228	0.00177977
535986	chr1	53598501	53598600	-2.34108	0.00905491
536148	chr1	53614701	53614800	-2.20761	0.0271026
536225	chr1	53622401	53622500	-1.86076	0.0101539
537786	chr1	53778501	53778600	-1.71049	0.0425322
537787	chr1	53778601	53778700	-1.82473	0.0362659
537856	chr1	53785501	53785600	-2.13875	0.0212849
537858	chr1	53785701	53785800	-1.67524	0.0456482
538071	chr1	53807001	53807100	-1.53636	0.0497819
538145	chr1	53814401	53814500	-2.01967	0.016738
538164	chr1	53816301	53816400	-1.98339	0.0199929
538828	chr1	53882701	53882800	-1.89174	0.0427081
538829	chr1	53882801	53882900	-2.3173	0.0369074
539311	chr1	53931001	53931100	-2.1909	0.0121739
539312	chr1	53931101	53931200	-2.09939	0.0247433
541947	chr1	54194601	54194700	-1.81832	0.0409107
541977	chr1	54197601	54197700	-2.39534	0.0205837
542431	chr1	54243001	54243100	-2.16381	0.0356581
542432	chr1	54243101	54243200	-2.30638	0.0258172
542580	chr1	54257901	54258000	-2.41667	0.00974947
542581	chr1	54258001	54258100	-2.48374	0.00501207
542582	chr1	54258101	54258200	-2.31099	0.00931865
542660	chr1	54265901	54266000	-2.17283	0.0216519
543509	chr1	54350801	54350900	-2.45681	0.0167538
[truncated: 78,073 more rows]

## Sheet: BPF
	chr	start	stop	edgeR.logFC	edgeR.p.value
1014	chr1	101301	101400	-1.79175	0.00562773
1015	chr1	101401	101500	-1.79047	0.0161585
1016	chr1	101501	101600	-1.87946	0.0232414
1096	chr1	109501	109600	-1.68902	0.0198612
1115	chr1	111401	111500	-1.81758	0.00887222
1216	chr1	121501	121600	-1.18726	0.0333689
2674	chr1	267301	267400	-1.88064	0.00287394
2675	chr1	267401	267500	-1.27825	0.0286385
2714	chr1	271301	271400	-1.96356	0.0131232
2715	chr1	271401	271500	-1.54466	0.0013362
2716	chr1	271501	271600	-1.62094	0.000606412
2717	chr1	271601	271700	-1.55674	0.0315306
3958	chr1	395701	395800	-1.48699	0.0189069
3959	chr1	395801	395900	-1.8737	0.00287299
4124	chr1	412301	412400	-1.77713	0.0277487
4379	chr1	437801	437900	-1.62549	0.0264793
4380	chr1	437901	438000	-1.88416	0.00507243
4381	chr1	438001	438100	-1.89214	0.00460308
4851	chr1	485001	485100	-1.51705	0.0252061
5101	chr1	510001	510100	-1.29504	0.0256187
6041	chr1	604001	604100	-1.31883	0.0268055
6322	chr1	632101	632200	-1.80006	0.0462738
6323	chr1	632201	632300	-1.96392	0.0164416
6337	chr1	633601	633700	-1.78753	0.0131836
6494	chr1	649301	649400	-1.10338	0.0399977
6495	chr1	649401	649500	-1.26132	0.0251487
6677	chr1	667601	667700	-1.38247	0.0496671
6921	chr1	692001	692100	-1.31456	0.0344436
7158	chr1	715701	715800	-1.31397	0.0488372
7533	chr1	753201	753300	-1.48374	0.0408143
7755	chr1	775401	775500	-1.31222	0.0344436
7801	chr1	780001	780100	-1.37106	0.0234911
7803	chr1	780201	780300	-1.86592	0.0226762
7882	chr1	788101	788200	-1.64084	0.0488372
7883	chr1	788201	788300	-1.64122	0.0344436
8019	chr1	801801	801900	-1.2724	0.00938823
8509	chr1	850801	850900	-1.571	0.0028524
9281	chr1	928001	928100	-1.55652	0.0110763
9282	chr1	928101	928200	-1.096	0.0409623
10975	chr1	1097401	1097500	-1.98333	0.00574501
11425	chr1	1142401	1142500	-1.43884	0.028322
11939	chr1	1193801	1193900	-1.90205	0.0227797
11951	chr1	1195001	1195100	-1.58189	0.0208155
12514	chr1	1251301	1251400	-1.47164	0.0488372
13183	chr1	1318201	1318300	-1.51434	0.0159309
13939	chr1	1393801	1393900	-1.4435	0.0492229
14301	chr1	1430001	1430100	-1.66603	0.0307611
14303	chr1	1430201	1430300	-2.14109	0.00964543
15043	chr1	1504201	1504300	-1.23683	0.0497824
15191	chr1	1519001	1519100	-1.66015	0.033213
15307	chr1	1530601	1530700	-1.0388	0.030405
15308	chr1	1530701	1530800	-1.04549	0.040877
15309	chr1	1530801	1530900	-1.37753	0.00523289
15611	chr1	1561001	1561100	-1.49862	0.0202537
15702	chr1	1570101	1570200	-1.91115	0.0094496
16422	chr1	1642101	1642200	-1.76582	0.0294339
16437	chr1	1643601	1643700	-1.71909	0.030855
16803	chr1	1680201	1680300	-1.74648	0.0329031
16841	chr1	1684001	1684100	-1.73323	0.0227797
16847	chr1	1684601	1684700	-1.40284	0.00911143
17208	chr1	1720701	1720800	-1.67225	0.0288882
17932	chr1	1793101	1793200	-1.31389	0.0344436
18037	chr1	1803601	1803700	-1.3963	0.0467998
19460	chr1	1945901	1946000	-1.73685	0.0430088
19898	chr1	1989701	1989800	-1.82409	0.0152214
19933	chr1	1993201	1993300	-1.60659	0.00691101
19934	chr1	1993301	1993400	-1.61955	0.00533951
19990	chr1	1998901	1999000	-1.4742	0.0488372
21320	chr1	2131901	2132000	-1.24755	0.0326841
21321	chr1	2132001	2132100	-1.20428	0.039612
21398	chr1	2139701	2139800	-1.72933	0.0466792
21640	chr1	2163901	2164000	-1.40884	0.0142456
21895	chr1	2189401	2189500	-1.72584	0.0344436
22067	chr1	2206601	2206700	-1.36765	0.0109969
22068	chr1	2206701	2206800	-1.59474	0.000857686
22069	chr1	2206801	2206900	-1.52343	0.0134441
22581	chr1	2258001	2258100	-1.27372	0.0493063
22629	chr1	2262801	2262900	-1.75121	0.0369508
22646	chr1	2264501	2264600	-1.86543	0.0172691
22755	chr1	2275401	2275500	-1.38684	0.0332351
23652	chr1	2365101	2365200	-1.22243	0.0458211
23653	chr1	2365201	2365300	-1.28579	0.0346576
23654	chr1	2365301	2365400	-1.61785	0.00330273
23659	chr1	2365801	2365900	-1.50142	0.0406437
23660	chr1	2365901	2366000	-1.57879	0.0206975
23661	chr1	2366001	2366100	-1.67247	0.00466926
23662	chr1	2366101	2366200	-1.50274	0.00904582
23663	chr1	2366201	2366300	-1.52688	0.0314179
23690	chr1	2368901	2369000	-1.22601	0.0430519
26548	chr1	2654701	2654800	-1.74806	0.00987359
26549	chr1	2654801	2654900	-1.82575	0.0131232
26550	chr1	2654901	2655000	-1.92187	0.0166479
26861	chr1	2686001	2686100	-2.42599	8.41e-05
26867	chr1	2686601	2686700	-1.52082	0.0252061
26883	chr1	2688201	2688300	-1.97771	0.0108715
27596	chr1	2759501	2759600	-1.47743	0.00996695
27597	chr1	2759601	2759700	-1.42031	0.0136423
27598	chr1	2759701	2759800	-1.52124	0.0252061
31240	chr1	3123901	3124000	-2.06149	0.0260923
31241	chr1	3124001	3124100	-2.16426	0.0199017
31507	chr1	3150601	3150700	-1.84579	0.0217972
32552	chr1	3255101	3255200	-1.17835	0.0457675
32777	chr1	3277601	3277700	-1.31344	0.0488372
33816	chr1	3381501	3381600	-1.51931	0.0252061
35596	chr1	3559501	3559600	-1.54923	0.0488372
37580	chr1	3757901	3758000	-1.5614	0.0188084
37661	chr1	3766001	3766100	-2.22435	0.000468576
37662	chr1	3766101	3766200	-2.01149	0.00196473
37932	chr1	3793101	3793200	-1.51501	0.0271358
38561	chr1	3856001	3856100	-1.24816	0.0421764
38605	chr1	3860401	3860500	-1.91975	0.0258454
38606	chr1	3860501	3860600	-1.80956	0.0484348
38648	chr1	3864701	3864800	-1.51837	0.0074812
38649	chr1	3864801	3864900	-1.65871	0.0136312
40137	chr1	4013601	4013700	-1.80533	0.0243796
45786	chr1	4578501	4578600	-1.5524	0.0488372
45787	chr1	4578601	4578700	-1.73057	0.0227797
46867	chr1	4686601	4686700	-1.68764	0.0368685
46970	chr1	4696901	4697000	-1.72938	0.0488372
47045	chr1	4704401	4704500	-1.32591	0.0281824
47046	chr1	4704501	4704600	-1.47649	0.0253659
47047	chr1	4704601	4704700	-2.58851	0.000113137
47054	chr1	4705301	4705400	-1.82202	0.0203077
47405	chr1	4740401	4740500	-1.25304	0.0275921
47539	chr1	4753801	4753900	-1.45828	0.0111393
47540	chr1	4753901	4754000	-1.53059	0.0217789
56055	chr1	5605401	5605500	-2.15158	0.0100095
56666	chr1	5666501	5666600	-1.61417	0.0426917
56668	chr1	5666701	5666800	-1.42233	0.030724
60383	chr1	6038201	6038300	-1.78326	0.0119503
60384	chr1	6038301	6038400	-1.6829	0.0221588
60385	chr1	6038401	6038500	-1.6177	0.0309394
60522	chr1	6052101	6052200	-1.7268	0.0227797
60554	chr1	6055301	6055400	-1.32766	0.0264118
60555	chr1	6055401	6055500	-1.09899	0.0476443
61563	chr1	6156201	6156300	-1.83353	0.00813552
61624	chr1	6162301	6162400	-1.29958	0.0185948
61625	chr1	6162401	6162500	-1.33424	0.0449068
61921	chr1	6192001	6192100	-1.66271	0.0185322
61942	chr1	6194101	6194200	-1.07744	0.0277857
62300	chr1	6229901	6230000	-1.45342	0.0206387
62312	chr1	6231101	6231200	-1.24142	0.0279707
62534	chr1	6253301	6253400	-1.39439	0.0380528
62552	chr1	6255101	6255200	-1.33052	0.0426917
62936	chr1	6293501	6293600	-1.41175	0.0419678
62937	chr1	6293601	6293700	-1.40812	0.0409706
63108	chr1	6310701	6310800	-1.72573	0.0344436
63159	chr1	6315801	6315900	-1.90405	0.00565656
63361	chr1	6336001	6336100	-1.56442	0.026658
63525	chr1	6352401	6352500	-1.63516	0.0344436
63694	chr1	6369301	6369400	-1.55234	0.0488372
63809	chr1	6380801	6380900	-1.46684	0.0424565
63891	chr1	6389001	6389100	-1.45373	0.0117161
64180	chr1	6417901	6418000	-1.4543	0.0462389
64807	chr1	6480601	6480700	-1.8178	0.00887222
65444	chr1	6544301	6544400	-1.68441	0.0356974
65601	chr1	6560001	6560100	-1.63129	0.0101864
66190	chr1	6618901	6619000	-1.59046	0.0185322
66682	chr1	6668101	6668200	-1.50506	0.00792411
66683	chr1	6668201	6668300	-1.18269	0.0416565
66874	chr1	6687301	6687400	-1.39381	0.0219773
66955	chr1	6695401	6695500	-1.54697	0.0344436
67270	chr1	6726901	6727000	-1.37828	0.0398854
67688	chr1	6768701	6768800	-1.41366	0.0183828
67689	chr1	6768801	6768900	-1.41921	0.0256506
68816	chr1	6881501	6881600	-1.22756	0.0488372
69871	chr1	6987001	6987100	-1.46159	0.0462099
70166	chr1	7016501	7016600	-1.73867	0.004427
70167	chr1	7016601	7016700	-2.08791	0.00355965
70310	chr1	7030901	7031000	-1.12657	0.037692
70311	chr1	7031001	7031100	-1.24264	0.0186926
71167	chr1	7116601	7116700	-1.38209	0.0345408
71272	chr1	7127101	7127200	-1.46728	0.0204935
71808	chr1	7180701	7180800	-1.87694	0.00513368
71932	chr1	7193101	7193200	-1.73225	0.0107198
72397	chr1	7239601	7239700	-1.33567	0.0344398
72398	chr1	7239701	7239800	-1.69376	0.0319939
72443	chr1	7244201	7244300	-1.26113	0.0473572
72846	chr1	7284501	7284600	-1.88647	0.0185322
73547	chr1	7354601	7354700	-1.67407	0.0244689
73548	chr1	7354701	7354800	-1.876	0.0150028
73549	chr1	7354801	7354900	-1.91369	0.0140879
73777	chr1	7377601	7377700	-1.14713	0.0488372
73815	chr1	7381401	7381500	-1.47271	0.018102
73816	chr1	7381501	7381600	-1.86656	0.00197115
74130	chr1	7412901	7413000	-1.42381	0.0465384
74131	chr1	7413001	7413100	-1.91036	0.00156961
74132	chr1	7413101	7413200	-1.57674	0.0102054
74347	chr1	7434601	7434700	-1.54615	0.0344436
75572	chr1	7557101	7557200	-1.27053	0.0437854
75991	chr1	7599001	7599100	-1.31323	0.0488372
76022	chr1	7602101	7602200	-2.60237	0.000288125
76036	chr1	7603501	7603600	-1.70555	0.0408019
76037	chr1	7603601	7603700	-1.63682	0.02795
77177	chr1	7717601	7717700	-2.01788	0.00232243
77178	chr1	7717701	7717800	-2.0988	0.00267749
77890	chr1	7788901	7789000	-1.25952	0.0252061
79225	chr1	7922401	7922500	-1.80236	0.0181629
79577	chr1	7957601	7957700	-1.67104	0.0384038
79578	chr1	7957701	7957800	-2.01763	0.00660962
79579	chr1	7957801	7957900	-2.0085	0.00351582
79957	chr1	7995601	7995700	-1.63143	0.0344436
80029	chr1	8002801	8002900	-1.66042	0.0131232
80494	chr1	8049301	8049400	-1.5247	0.0250961
80495	chr1	8049401	8049500	-1.55513	0.0116616
80496	chr1	8049501	8049600	-1.95301	0.0142523
80821	chr1	8082001	8082100	-1.83008	0.0376242
83374	chr1	8337301	8337400	-1.54546	0.0159837
83884	chr1	8388301	8388400	-1.14638	0.0403466
84032	chr1	8403101	8403200	-1.37827	0.0224624
84033	chr1	8403201	8403300	-1.82421	0.00302602
84069	chr1	8406801	8406900	-1.57593	0.0420769
84597	chr1	8459601	8459700	-2.13735	0.0192159
84598	chr1	8459701	8459800	-2.13916	0.0107613
84855	chr1	8485401	8485500	-1.70118	0.0260467
84858	chr1	8485701	8485800	-1.51051	0.0432495
85823	chr1	8582201	8582300	-1.97268	0.00783302
85824	chr1	8582301	8582400	-1.52656	0.0437782
86058	chr1	8605701	8605800	-1.22783	0.0488372
86542	chr1	8654101	8654200	-1.53214	0.0345263
86674	chr1	8667301	8667400	-1.44921	0.0489873
87340	chr1	8733901	8734000	-1.25561	0.0327003
87341	chr1	8734001	8734100	-1.5561	0.0204036
87470	chr1	8746901	8747000	-1.82249	0.00960866
87605	chr1	8760401	8760500	-1.45236	0.0252061
87776	chr1	8777501	8777600	-1.41405	0.0232079
87887	chr1	8788601	8788700	-1.31596	0.0322658
87907	chr1	8790601	8790700	-1.0716	0.0488372
87908	chr1	8790701	8790800	-1.274	0.0426917
87987	chr1	8798601	8798700	-1.74899	0.000965342
87988	chr1	8798701	8798800	-1.41259	0.0117766
88321	chr1	8832001	8832100	-1.47164	0.0488372
88361	chr1	8836001	8836100	-1.6303	0.0375913
88696	chr1	8869501	8869600	-1.74036	0.0145096
89644	chr1	8964301	8964400	-1.25098	0.0403005
89694	chr1	8969301	8969400	-1.5214	0.0185322
91538	chr1	9153701	9153800	-1.22793	0.0488372
92369	chr1	9236801	9236900	-2.10361	0.00333987
92460	chr1	9245901	9246000	-1.47008	0.0122243
93598	chr1	9359701	9359800	-1.54633	0.026719
95475	chr1	9547401	9547500	-1.49353	0.0426917
95805	chr1	9580401	9580500	-1.90855	0.00565656
96712	chr1	9671101	9671200	-1.45916	0.037509
96780	chr1	9677901	9678000	-1.28166	0.0456961
96823	chr1	9682201	9682300	-1.49963	0.017083
97020	chr1	9701901	9702000	-1.38204	0.0475055
97021	chr1	9702001	9702100	-1.1648	0.0414149
97063	chr1	9706201	9706300	-1.85174	0.0327829
97065	chr1	9706401	9706500	-1.86064	0.0326234
97468	chr1	9746701	9746800	-1.61455	0.0301075
97530	chr1	9752901	9753000	-1.60571	0.0376364
97577	chr1	9757601	9757700	-1.65228	0.0231398
97992	chr1	9799101	9799200	-1.36561	0.049987
98000	chr1	9799901	9800000	-1.26227	0.0299543
98014	chr1	9801301	9801400	-1.37118	0.0407193
98069	chr1	9806801	9806900	-1.18854	0.0402025
98070	chr1	9806901	9807000	-1.40378	0.0384988
98100	chr1	9809901	9810000	-1.42472	0.033649
98178	chr1	9817701	9817800	-1.72355	0.0134581
99250	chr1	9924901	9925000	-1.39102	0.0131358
99444	chr1	9944301	9944400	-1.45412	0.0252061
99571	chr1	9957001	9957100	-1.4561	0.041073
99577	chr1	9957601	9957700	-1.51092	0.0492767
99620	chr1	9961901	9962000	-1.16688	0.0489825
99764	chr1	9976301	9976400	-1.57946	0.0457226
99779	chr1	9977801	9977900	-1.56399	0.049261
99833	chr1	9983201	9983300	-1.40739	0.0289195
100102	chr1	10010101	10010200	-1.94173	0.019978
100103	chr1	10010201	10010300	-1.70481	0.0202963
100104	chr1	10010301	10010400	-1.74015	0.0214254
100105	chr1	10010401	10010500	-1.74461	0.00140457
100106	chr1	10010501	10010600	-1.52287	0.00664173
100447	chr1	10044601	10044700	-1.75928	0.0258343
100549	chr1	10054801	10054900	-1.36184	0.00336635
100550	chr1	10054901	10055000	-1.27135	0.0187556
100551	chr1	10055001	10055100	-1.20903	0.0351111
100598	chr1	10059701	10059800	-1.50624	0.0361797
100599	chr1	10059801	10059900	-1.57143	0.0333523
100802	chr1	10080101	10080200	-1.27254	0.0426917
100851	chr1	10085001	10085100	-1.30299	0.0395292
100901	chr1	10090001	10090100	-1.75064	0.00987359
100949	chr1	10094801	10094900	-1.48258	0.0223427
100950	chr1	10094901	10095000	-1.59598	0.00545285
101076	chr1	10107501	10107600	-1.41794	0.0375631
101081	chr1	10108001	10108100	-1.61982	0.0243926
101082	chr1	10108101	10108200	-1.47272	0.0491821
101548	chr1	10154701	10154800	-1.50925	0.0474523
101608	chr1	10160701	10160800	-2.31034	0.0026528
101609	chr1	10160801	10160900	-2.48019	0.000217045
101610	chr1	10160901	10161000	-1.6346	0.00855734
102506	chr1	10250501	10250600	-1.54127	0.0262652
102592	chr1	10259101	10259200	-1.61429	0.030803
102615	chr1	10261401	10261500	-1.2139	0.0463026
102710	chr1	10270901	10271000	-1.62353	0.0140147
102711	chr1	10271001	10271100	-2.84951	0.000174883
102829	chr1	10282801	10282900	-1.61954	0.00987359
103210	chr1	10320901	10321000	-1.39258	0.0457782
103507	chr1	10350601	10350700	-2.09702	0.00333987
103517	chr1	10351601	10351700	-1.40274	0.0434907
103518	chr1	10351701	10351800	-1.39848	0.0410437
103634	chr1	10363301	10363400	-1.47157	0.0492782
103635	chr1	10363401	10363500	-1.45355	0.0317224
104416	chr1	10441501	10441600	-1.45479	0.0252061
105008	chr1	10500701	10500800	-1.53088	0.0492194
105277	chr1	10527601	10527700	-1.22872	0.0344436
105278	chr1	10527701	10527800	-1.40355	0.00887222
105279	chr1	10527801	10527900	-1.37291	0.0431271
105601	chr1	10560001	10560100	-1.23689	0.0462331
106297	chr1	10629601	10629700	-1.31154	0.0488372
106668	chr1	10666701	10666800	-1.58625	0.0252061
107682	chr1	10768101	10768200	-2.20385	0.00181461
107683	chr1	10768201	10768300	-1.77871	0.00574273
107684	chr1	10768301	10768400	-1.49832	0.0181022
109550	chr1	10954901	10955000	-1.69268	0.0235655
109730	chr1	10972901	10973000	-1.56575	0.0343085
110148	chr1	11014701	11014800	-1.42684	0.0217789
110838	chr1	11083701	11083800	-2.2013	0.000253009
110839	chr1	11083801	11083900	-2.13655	0.000148041
110840	chr1	11083901	11084000	-1.97077	0.00146817
110860	chr1	11085901	11086000	-1.21806	0.0199772
110861	chr1	11086001	11086100	-1.26072	0.00756513
111223	chr1	11122201	11122300	-1.29808	0.0234233
111424	chr1	11142301	11142400	-1.29787	0.0498837
111425	chr1	11142401	11142500	-1.30188	0.046788
111624	chr1	11162301	11162400	-1.6117	0.00765901
111625	chr1	11162401	11162500	-1.93025	0.00545371
111626	chr1	11162501	11162600	-1.81454	0.00399114
111634	chr1	11163301	11163400	-1.50283	0.0423684
111636	chr1	11163501	11163600	-1.27957	0.0377537
111761	chr1	11176001	11176100	-1.47132	0.0488372
112302	chr1	11230101	11230200	-1.79633	0.00726844
112303	chr1	11230201	11230300	-2.05772	0.00382653
112488	chr1	11248701	11248800	-1.82274	0.00560804
113131	chr1	11313001	11313100	-1.7367	0.0227797
113132	chr1	11313101	11313200	-1.74701	0.00887222
114867	chr1	11486601	11486700	-1.70689	0.0193626
114868	chr1	11486701	11486800	-1.818	0.0200148
114922	chr1	11492101	11492200	-1.07126	0.0447048
114935	chr1	11493401	11493500	-1.47017	0.0226433
114936	chr1	11493501	11493600	-1.18105	0.0478069
115333	chr1	11533201	11533300	-1.28572	0.0272828
115338	chr1	11533701	11533800	-1.63999	0.0360161
116238	chr1	11623701	11623800	-1.27934	0.0308879
116885	chr1	11688401	11688500	-1.45227	0.0188844
116886	chr1	11688501	11688600	-1.34793	0.0246168
117761	chr1	11776001	11776100	-1.56497	0.0198155
117762	chr1	11776101	11776200	-1.26643	0.0471976
118147	chr1	11814601	11814700	-1.96682	0.00147591
118181	chr1	11818001	11818100	-1.43811	0.0452482
118182	chr1	11818101	11818200	-1.87504	0.0112743
119143	chr1	11914201	11914300	-2.06426	0.00712065
119983	chr1	11998201	11998300	-1.58989	0.0152834
120230	chr1	12022901	12023000	-1.406	0.0292827
121014	chr1	12101301	12101400	-1.39667	0.0422716
121025	chr1	12102401	12102500	-1.62281	0.041702
121248	chr1	12124701	12124800	-1.41525	0.0348323
121322	chr1	12132101	12132200	-1.71942	0.0295672
122550	chr1	12254901	12255000	-1.15861	0.0426653
123520	chr1	12351901	12352000	-1.31491	0.0344436
123529	chr1	12352801	12352900	-1.34174	0.0414547
123581	chr1	12358001	12358100	-1.14896	0.0488372
123614	chr1	12361301	12361400	-1.36398	0.0206997
123615	chr1	12361401	12361500	-1.038	0.0412138
123886	chr1	12388501	12388600	-1.47859	0.0131232
124137	chr1	12413601	12413700	-1.37645	0.0374236
124564	chr1	12456301	12456400	-1.53052	0.0447272
124637	chr1	12463601	12463700	-1.31463	0.0344436
125687	chr1	12568601	12568700	-1.87385	0.00903463
125688	chr1	12568701	12568800	-1.69933	0.00287299
125699	chr1	12569801	12569900	-1.38928	0.0162803
127485	chr1	12748401	12748500	-1.72323	0.0295193
127486	chr1	12748501	12748600	-2.13349	0.0209382
127487	chr1	12748601	12748700	-1.82	0.0330984
131762	chr1	13176101	13176200	-1.37015	0.0407297
136032	chr1	13603101	13603200	-1.44524	0.0212429
139327	chr1	13932601	13932700	-1.33262	0.0326629
140008	chr1	14000701	14000800	-1.3992	0.0137897
140009	chr1	14000801	14000900	-1.04254	0.0485115
140294	chr1	14029301	14029400	-1.13857	0.0441838
140389	chr1	14038801	14038900	-2.09149	0.00177512
140390	chr1	14038901	14039000	-2.25954	9.58e-05
140391	chr1	14039001	14039100	-1.52519	0.0263077
140490	chr1	14048901	14049000	-2.12853	0.00565656
140491	chr1	14049001	14049100	-2.08391	0.000952206
140492	chr1	14049101	14049200	-1.56493	0.0223696
140519	chr1	14051801	14051900	-1.45665	0.0200376
142887	chr1	14288601	14288700	-1.46245	0.00722939
142888	chr1	14288701	14288800	-1.33524	0.0426917
143570	chr1	14356901	14357000	-2.22425	0.0084714
143825	chr1	14382401	14382500	-1.25309	0.0485508
143827	chr1	14382601	14382700	-1.03717	0.0410414
143829	chr1	14382801	14382900	-1.26289	0.0385271
143832	chr1	14383101	14383200	-1.53016	0.0305082
143847	chr1	14384601	14384700	-1.67962	0.00987359
143849	chr1	14384801	14384900	-1.29881	0.0424383
143856	chr1	14385501	14385600	-1.38521	0.0360368
143867	chr1	14386601	14386700	-1.90004	0.0191105
143868	chr1	14386701	14386800	-2.12452	0.00211601
143869	chr1	14386801	14386900	-1.93473	0.00139187
144030	chr1	14402901	14403000	-1.72938	0.0227797
145240	chr1	14523901	14524000	-1.60732	0.00497519
145710	chr1	14570901	14571000	-1.50948	0.0332579
146326	chr1	14632501	14632600	-1.31499	0.0488372
146327	chr1	14632601	14632700	-1.64242	0.0488372
147018	chr1	14701701	14701800	-2.22504	0.00938929
148213	chr1	14821201	14821300	-1.63742	0.0488372
148214	chr1	14821301	14821400	-1.77106	0.022011
148215	chr1	14821401	14821500	-1.5641	0.042393
148341	chr1	14834001	14834100	-1.65983	0.0131232
148342	chr1	14834101	14834200	-1.29587	0.0435504
149031	chr1	14903001	14903100	-1.58675	0.0185322
149032	chr1	14903101	14903200	-1.65951	0.0131232
149387	chr1	14938601	14938700	-1.43594	0.0447799
149489	chr1	14948801	14948900	-1.72494	0.0297781
149862	chr1	14986101	14986200	-1.31603	0.0344436
149956	chr1	14995501	14995600	-1.27856	0.0375707
149957	chr1	14995601	14995700	-1.58622	0.00691101
150340	chr1	15033901	15034000	-1.48257	0.0210375
151217	chr1	15121601	15121700	-1.1484	0.0409261
151218	chr1	15121701	15121800	-1.33291	0.0332351
151277	chr1	15127601	15127700	-1.27485	0.0265579
151279	chr1	15127801	15127900	-1.39093	0.0278341
151652	chr1	15165101	15165200	-1.83475	0.0132303
152101	chr1	15210001	15210100	-1.55442	0.0426917
152413	chr1	15241201	15241300	-1.30552	0.0364629
152684	chr1	15268301	15268400	-1.60972	0.0138363
152685	chr1	15268401	15268500	-1.62074	0.0127019
153078	chr1	15307701	15307800	-1.16459	0.0486402
153392	chr1	15339101	15339200	-1.95577	0.00398423
153393	chr1	15339201	15339300	-1.68926	0.0166903
153394	chr1	15339301	15339400	-1.77618	0.0279187
153398	chr1	15339701	15339800	-1.66308	0.0185322
153618	chr1	15361701	15361800	-1.29182	0.0370303
153780	chr1	15377901	15378000	-1.6662	0.00943308
154408	chr1	15440701	15440800	-1.72603	0.0344436
154723	chr1	15472201	15472300	-1.91423	0.00111187
154724	chr1	15472301	15472400	-1.99682	0.000399994
154725	chr1	15472401	15472500	-2.00798	0.00116005
154758	chr1	15475701	15475800	-1.88481	0.00642662
154905	chr1	15490401	15490500	-1.69585	0.029786
154974	chr1	15497301	15497400	-1.24549	0.0245617
154975	chr1	15497401	15497500	-1.23311	0.0392057
155405	chr1	15540401	15540500	-1.82874	0.0467445
155519	chr1	15551801	15551900	-1.65371	0.0373651
156217	chr1	15621601	15621700	-1.27323	0.0426917
156432	chr1	15643101	15643200	-1.48994	0.020538
156588	chr1	15658701	15658800	-1.34622	0.0257023
157107	chr1	15710601	15710700	-1.38399	0.0465873
157191	chr1	15719001	15719100	-2.18574	0.00346544
157630	chr1	15762901	15763000	-2.12445	0.0176866
157683	chr1	15768201	15768300	-1.45115	0.016062
157742	chr1	15774101	15774200	-1.52062	0.0252061
158072	chr1	15807101	15807200	-1.27688	0.0440602
158384	chr1	15838301	15838400	-1.39139	0.0332351
158439	chr1	15843801	15843900	-1.72786	0.0137777
158537	chr1	15853601	15853700	-1.31124	0.0323275
158545	chr1	15854401	15854500	-1.14808	0.0488372
158787	chr1	15878601	15878700	-2.00096	0.00177512
158797	chr1	15879601	15879700	-1.45125	0.0357871
158940	chr1	15893901	15894000	-1.44114	0.039141
159552	chr1	15955101	15955200	-1.3384	0.0305417
159610	chr1	15960901	15961000	-1.31471	0.0344436
159611	chr1	15961001	15961100	-1.55622	0.0344436
160262	chr1	16026101	16026200	-1.20545	0.0456292
161579	chr1	16157801	16157900	-1.92824	0.0157141
161580	chr1	16157901	16158000	-2.11824	0.0250682
162625	chr1	16262401	16262500	-1.07187	0.0488372
162827	chr1	16282601	16282700	-1.88927	0.00464323
162907	chr1	16290601	16290700	-1.24325	0.033649
163009	chr1	16300801	16300900	-1.55964	0.00887222
163036	chr1	16303501	16303600	-1.30089	0.0480729
163063	chr1	16306201	16306300	-1.15434	0.036991
163105	chr1	16310401	16310500	-1.68476	0.0415371
163109	chr1	16310801	16310900	-1.6345	0.0488372
163133	chr1	16313201	16313300	-1.55257	0.0488372
163140	chr1	16313901	16314000	-1.45341	0.0252061
163441	chr1	16344001	16344100	-1.39451	0.0306739
163442	chr1	16344101	16344200	-1.36563	0.0378803
163829	chr1	16382801	16382900	-1.36765	0.0133918
164119	chr1	16411801	16411900	-1.52978	0.0278871
164231	chr1	16423001	16423100	-1.31483	0.0344436
164240	chr1	16423901	16424000	-1.55246	0.0283812
164295	chr1	16429401	16429500	-1.56321	0.0363596
165502	chr1	16550101	16550200	-1.45738	0.0323779
165716	chr1	16571501	16571600	-1.74436	0.00987359
166416	chr1	16641501	16641600	-1.53899	0.0478348
167096	chr1	16709501	16709600	-1.34893	0.0414401
168652	chr1	16865101	16865200	-1.37769	0.0287807
168653	chr1	16865201	16865300	-1.6508	0.00659219
168662	chr1	16866101	16866200	-1.75142	0.00691101
168903	chr1	16890201	16890300	-2.42219	0.00177512
168904	chr1	16890301	16890400	-2.42219	0.00177512
169479	chr1	16947801	16947900	-1.29586	0.0305498
169936	chr1	16993501	16993600	-1.31386	0.0488372
170264	chr1	17026301	17026400	-1.80225	0.00929377
173125	chr1	17312401	17312500	-1.2666	0.0398384
173498	chr1	17349701	17349800	-1.47408	0.014675
173787	chr1	17378601	17378700	-1.55576	0.0488372
173836	chr1	17383501	17383600	-1.58731	0.0131232
174221	chr1	17422001	17422100	-1.20838	0.0319134
174254	chr1	17425301	17425400	-1.76772	0.0195443
175633	chr1	17563201	17563300	-1.52957	0.0434747
175716	chr1	17571501	17571600	-1.3467	0.0180781
176637	chr1	17663601	17663700	-1.94119	0.0305321
176962	chr1	17696101	17696200	-1.12272	0.0324555
176963	chr1	17696201	17696300	-1.27155	0.0370699
177875	chr1	17787401	17787500	-1.47166	0.0488372
177876	chr1	17787501	17787600	-1.47166	0.0488372
178027	chr1	17802601	17802700	-1.37404	0.0498296
180260	chr1	18025901	18026000	-1.41161	0.0419985
180261	chr1	18026001	18026100	-1.41161	0.0419985
181369	chr1	18136801	18136900	-1.62802	0.0100421
181370	chr1	18136901	18137000	-1.66153	0.020028
181371	chr1	18137001	18137100	-1.74269	0.0185817
182752	chr1	18275101	18275200	-2.02918	0.0166627
183554	chr1	18355301	18355400	-1.85338	0.0234949
183724	chr1	18372301	18372400	-2.27552	0.00684019
183725	chr1	18372401	18372500	-1.81922	0.0378244
187078	chr1	18707701	18707800	-1.61697	0.00970627
189162	chr1	18916101	18916200	-1.33832	0.0382864
189163	chr1	18916201	18916300	-1.74764	0.0403669
191317	chr1	19131601	19131700	-1.47	0.0432648
191587	chr1	19158601	19158700	-1.79588	0.0195201
191588	chr1	19158701	19158800	-1.63959	0.0362351
191668	chr1	19166701	19166800	-1.91487	0.0164271
191669	chr1	19166801	19166900	-1.89705	0.0124691
192033	chr1	19203201	19203300	-1.34128	0.0409261
192034	chr1	19203301	19203400	-1.30514	0.0124202
192035	chr1	19203401	19203500	-1.28065	0.0277033
192451	chr1	19245001	19245100	-1.42725	0.0367254
192976	chr1	19297501	19297600	-2.03278	0.00106408
193569	chr1	19356801	19356900	-1.22415	0.0424383
193778	chr1	19377701	19377800	-1.74568	0.0274564
193779	chr1	19377801	19377900	-1.66198	0.0439122
194407	chr1	19440601	19440700	-1.61173	0.0332351
195033	chr1	19503201	19503300	-1.52721	0.0217789
195376	chr1	19537501	19537600	-1.07088	0.0473855
195594	chr1	19559301	19559400	-1.46205	0.0232826
195783	chr1	19578201	19578300	-1.31465	0.0227797
196030	chr1	19602901	19603000	-1.81449	0.0185322
196377	chr1	19637601	19637700	-1.48307	0.016893
196494	chr1	19649301	19649400	-1.21057	0.0443844
197631	chr1	19763001	19763100	-1.32893	0.0426917
197733	chr1	19773201	19773300	-1.18681	0.0358883
198983	chr1	19898201	19898300	-1.43647	0.0448711
198984	chr1	19898301	19898400	-1.46724	0.0416547
198988	chr1	19898701	19898800	-1.56064	0.020297
198989	chr1	19898801	19898900	-1.64952	0.00904256
198990	chr1	19898901	19899000	-1.84742	0.0118806
198991	chr1	19899001	19899100	-1.74165	0.0182554
200523	chr1	20052201	20052300	-1.69994	0.0219832
201501	chr1	20150001	20150100	-1.64527	0.0475255
201696	chr1	20169501	20169600	-1.47953	0.0320812
203170	chr1	20316901	20317000	-1.92709	0.00162647
203171	chr1	20317001	20317100	-1.92577	0.00151318
203296	chr1	20329501	20329600	-1.37728	0.0376162
206118	chr1	20611701	20611800	-1.55253	0.0344436
206759	chr1	20675801	20675900	-1.82787	0.0340892
206760	chr1	20675901	20676000	-2.25911	0.00379829
206761	chr1	20676001	20676100	-2.24746	0.00680909
206951	chr1	20695001	20695100	-1.83498	0.0140694
206952	chr1	20695101	20695200	-1.5197	0.0171409
207006	chr1	20700501	20700600	-1.6846	0.0261876
207075	chr1	20707401	20707500	-1.63414	0.0488372
207434	chr1	20743301	20743400	-1.5456	0.0266211
207435	chr1	20743401	20743500	-1.37856	0.0196315
207686	chr1	20768501	20768600	-1.3601	0.0474797
208101	chr1	20810001	20810100	-1.71002	0.012984
208196	chr1	20819501	20819600	-1.89617	0.0320051
208319	chr1	20831801	20831900	-1.21868	0.040469
208320	chr1	20831901	20832000	-1.32807	0.0185849
208324	chr1	20832301	20832400	-1.44211	0.0451839
208327	chr1	20832601	20832700	-1.50433	0.00321943
208328	chr1	20832701	20832800	-1.5701	0.00359084
208329	chr1	20832801	20832900	-1.25854	0.0120677
208330	chr1	20832901	20833000	-1.30596	0.00522213
208331	chr1	20833001	20833100	-1.17693	0.0252205
208332	chr1	20833101	20833200	-1.24111	0.0422569
209081	chr1	20908001	20908100	-1.41005	0.0362765
209082	chr1	20908101	20908200	-1.4089	0.0366696
209083	chr1	20908201	20908300	-1.72571	0.0113112
209257	chr1	20925601	20925700	-1.64546	0.0344436
209258	chr1	20925701	20925800	-1.47826	0.0488372
209707	chr1	20970601	20970700	-1.18341	0.0161263
209710	chr1	20970901	20971000	-1.18097	0.0456011
210729	chr1	21072801	21072900	-1.14719	0.0488372
210931	chr1	21093001	21093100	-1.42064	0.0267392
210934	chr1	21093301	21093400	-1.49844	0.00987359
210935	chr1	21093401	21093500	-1.73812	0.00887222
211537	chr1	21153601	21153700	-1.61806	0.00722939
212367	chr1	21236601	21236700	-1.23008	0.031344
213216	chr1	21321501	21321600	-1.69211	0.0143552
214497	chr1	21449601	21449700	-1.62557	0.0159164
214498	chr1	21449701	21449800	-2.31109	0.000300526
215336	chr1	21533501	21533600	-1.92859	0.00571336
215436	chr1	21543501	21543600	-1.3652	0.041497
215437	chr1	21543601	21543700	-2.25346	0.000918765
217082	chr1	21708101	21708200	-1.54911	0.033745
217442	chr1	21744101	21744200	-1.98146	0.00141213
218262	chr1	21826101	21826200	-1.84802	0.0486272
218457	chr1	21845601	21845700	-1.36986	0.0170995
218590	chr1	21858901	21859000	-1.80931	0.0359495
218928	chr1	21892701	21892800	-1.26756	0.0305864
219306	chr1	21930501	21930600	-1.41246	0.0263683
219833	chr1	21983201	21983300	-1.09287	0.0493848
219834	chr1	21983301	21983400	-1.21662	0.0174249
220008	chr1	22000701	22000800	-1.43503	0.0474109
220339	chr1	22033801	22033900	-1.48515	0.0275497
220340	chr1	22033901	22034000	-1.83027	0.014562
220351	chr1	22035001	22035100	-1.21774	0.0426917
220441	chr1	22044001	22044100	-1.19659	0.0363455
220442	chr1	22044101	22044200	-1.33403	0.0426917
220793	chr1	22079201	22079300	-1.29628	0.0329063
221504	chr1	22150301	22150400	-1.42749	0.0165836
221505	chr1	22150401	22150500	-1.328	0.0302592
221515	chr1	22151401	22151500	-1.47579	0.0488372
221556	chr1	22155501	22155600	-1.08904	0.0421885
224867	chr1	22486601	22486700	-1.99174	0.0092184
224869	chr1	22486801	22486900	-1.3609	0.0463964
226566	chr1	22656501	22656600	-1.78958	0.031727
227484	chr1	22748301	22748400	-1.35814	0.0136072
228139	chr1	22813801	22813900	-1.60006	0.0401139
228841	chr1	22884001	22884100	-1.59261	0.0252061
231201	chr1	23120001	23120100	-1.22934	0.0488372
231455	chr1	23145401	23145500	-1.63167	0.00953238
231456	chr1	23145501	23145600	-1.62181	0.00584992
231457	chr1	23145601	23145700	-1.38526	0.0177336
231662	chr1	23166101	23166200	-2.0848	0.00575183
231663	chr1	23166201	23166300	-2.34924	0.0005819
231664	chr1	23166301	23166400	-1.73704	0.00331389
231987	chr1	23198601	23198700	-1.80594	0.0373387
233247	chr1	23324601	23324700	-1.6355	0.0344436
233369	chr1	23336801	23336900	-1.88454	0.00758462
233659	chr1	23365801	23365900	-1.22795	0.0488372
233660	chr1	23365901	23366000	-1.22795	0.0488372
233904	chr1	23390301	23390400	-1.47545	0.0457476
233905	chr1	23390401	23390500	-1.80499	0.0339852
234184	chr1	23418301	23418400	-2.08381	0.000744611
234185	chr1	23418401	23418500	-1.771	0.00925757
234577	chr1	23457601	23457700	-1.2509	0.0167772
235203	chr1	23520201	23520300	-1.80076	0.0377187
235500	chr1	23549901	23550000	-1.49347	0.0292887
235872	chr1	23587101	23587200	-1.14518	0.0488372
237093	chr1	23709201	23709300	-1.54738	0.0122056
237147	chr1	23714601	23714700	-1.73807	0.00333987
237250	chr1	23724901	23725000	-1.15114	0.0343093
237663	chr1	23766201	23766300	-1.62454	0.0435625
237833	chr1	23783201	23783300	-1.58443	0.0131358
237972	chr1	23797101	23797200	-1.59691	0.0224627
237973	chr1	23797201	23797300	-1.46877	0.0275285
237983	chr1	23798201	23798300	-2.06249	0.011561
237984	chr1	23798301	23798400	-1.62011	0.0200729
238129	chr1	23812801	23812900	-1.63544	0.0344436
238130	chr1	23812901	23813000	-1.2764	0.0381489
238131	chr1	23813001	23813100	-1.20013	0.047689
238132	chr1	23813101	23813200	-1.36807	0.046685
238541	chr1	23854001	23854100	-2.19238	0.0274819
238542	chr1	23854101	23854200	-1.928	0.0488326
239084	chr1	23908301	23908400	-1.59364	0.0461214
241822	chr1	24182101	24182200	-1.43424	0.0436456
242292	chr1	24229101	24229200	-1.22712	0.0467129
242681	chr1	24268001	24268100	-1.7534	0.0465717
242732	chr1	24273101	24273200	-1.80822	0.010747
242733	chr1	24273201	24273300	-1.52058	0.0332351
243783	chr1	24378201	24378300	-1.02647	0.0305864
246334	chr1	24633301	24633400	-1.12453	0.0373781
246507	chr1	24650601	24650700	-1.74681	0.0496328
247169	chr1	24716801	24716900	-1.37324	0.0240849
247476	chr1	24747501	24747600	-1.11515	0.0478771
247859	chr1	24785801	24785900	-2.18175	0.00234799
250586	chr1	25058501	25058600	-1.89965	0.00201865
250587	chr1	25058601	25058700	-1.68298	0.00562314
250593	chr1	25059201	25059300	-1.73368	0.00472569
250594	chr1	25059301	25059400	-1.42078	0.0247716
252313	chr1	25231201	25231300	-2.10869	0.0042738
252994	chr1	25299301	25299400	-1.23036	0.0407103
253460	chr1	25345901	25346000	-1.82708	0.0364514
253640	chr1	25363901	25364000	-1.47743	0.0488372
254099	chr1	25409801	25409900	-1.22564	0.0488372
254559	chr1	25455801	25455900	-1.9936	0.0148151
254651	chr1	25465001	25465100	-1.73231	0.0344436
254701	chr1	25470001	25470100	-1.67155	0.0160394
254871	chr1	25487001	25487100	-1.84865	0.0077607
255836	chr1	25583501	25583600	-1.80478	0.0299175
256263	chr1	25626201	25626300	-1.22834	0.0488372
256314	chr1	25631301	25631400	-1.5865	0.0252061
256797	chr1	25679601	25679700	-1.41987	0.0494226
257458	chr1	25745701	25745800	-1.37033	0.039411
257460	chr1	25745901	25746000	-1.3308	0.0426917
258536	chr1	25853501	25853600	-1.43857	0.040171
258583	chr1	25858201	25858300	-1.53675	0.0431595
258617	chr1	25861601	25861700	-1.64297	0.0123234
258618	chr1	25861701	25861800	-1.32994	0.0331083
258912	chr1	25891101	25891200	-1.62788	0.0143611
258913	chr1	25891201	25891300	-1.79198	0.00404301
260303	chr1	26030201	26030300	-1.56731	0.0373405
261182	chr1	26118101	26118200	-1.4667	0.0495688
261193	chr1	26119201	26119300	-1.36182	0.0452679
261799	chr1	26179801	26179900	-1.40049	0.0283168
262294	chr1	26229301	26229400	-2.32171	0.000444
262619	chr1	26261801	26261900	-1.5519	0.0488372
262701	chr1	26270001	26270100	3.19477	0.0313812
263103	chr1	26310201	26310300	-1.27333	0.0367134
263129	chr1	26312801	26312900	-1.30955	0.0104664
263347	chr1	26334601	26334700	-1.31522	0.0496895
263735	chr1	26373401	26373500	-1.31264	0.0344436
264207	chr1	26420601	26420700	-1.35402	0.0420401
264334	chr1	26433301	26433400	-1.55187	0.0488372
264351	chr1	26435001	26435100	-1.25996	0.0250564
264354	chr1	26435301	26435400	-1.13955	0.0488723
264361	chr1	26436001	26436100	-1.51535	0.0253456
264395	chr1	26439401	26439500	-2.12959	0.00110749
264396	chr1	26439501	26439600	-2.04867	0.000984674
265709	chr1	26570801	26570900	-1.4118	0.029189
267085	chr1	26708401	26708500	-1.15873	0.0481988
267134	chr1	26713301	26713400	-1.82197	0.00565656
267762	chr1	26776101	26776200	-1.314	0.0344436
267775	chr1	26777401	26777500	-1.72022	0.0231766
267776	chr1	26777501	26777600	-1.80281	0.0170392
268370	chr1	26836901	26837000	-1.40383	0.024055
268971	chr1	26897001	26897100	-1.42704	0.0425263
268986	chr1	26898501	26898600	-2.26292	5.46e-05
268987	chr1	26898601	26898700	-2.11266	0.00141213
269148	chr1	26914701	26914800	-1.38251	0.03685
269268	chr1	26926701	26926800	-1.70555	0.0158472
269269	chr1	26926801	26926900	-1.73952	0.0200865
269270	chr1	26926901	26927000	-1.8186	0.016469
269271	chr1	26927001	26927100	-1.72958	0.0227797
269414	chr1	26941301	26941400	-1.54879	0.0488372
271086	chr1	27108501	27108600	-1.4835	0.0265434
271087	chr1	27108601	27108700	-1.6436	0.0106434
271566	chr1	27156501	27156600	-1.29986	0.0245914
272396	chr1	27239501	27239600	-1.59036	0.0185322
272498	chr1	27249701	27249800	-1.81637	0.00115729
272499	chr1	27249801	27249900	-1.71079	0.00158782
272519	chr1	27251801	27251900	-1.57793	0.0339763
272623	chr1	27262201	27262300	-1.55152	0.0488372
273034	chr1	27303301	27303400	-1.54837	0.0279981
273701	chr1	27370001	27370100	-2.05718	0.00104303
273702	chr1	27370101	27370200	-1.70502	0.0090542
274233	chr1	27423201	27423300	-1.65972	0.0185322
274683	chr1	27468201	27468300	-1.61907	0.0347029
274714	chr1	27471301	27471400	-1.14304	0.041744
275267	chr1	27526601	27526700	-1.55536	0.0488372
275268	chr1	27526701	27526800	-2.15024	0.00839695
275269	chr1	27526801	27526900	-1.63501	0.0488372
275399	chr1	27539801	27539900	-1.67705	0.0168528
275592	chr1	27559101	27559200	-1.36324	0.0369159
275593	chr1	27559201	27559300	-1.76491	0.0282006
275849	chr1	27584801	27584900	-1.7265	0.0344436
275852	chr1	27585101	27585200	-1.29556	0.0272828
276689	chr1	27668801	27668900	-2.09021	0.0134323
276690	chr1	27668901	27669000	-1.92938	0.0275175
276990	chr1	27698901	27699000	-1.2044	0.034232
276991	chr1	27699001	27699100	-1.12306	0.0423425
277950	chr1	27794901	27795000	-2.13103	0.00887222
277971	chr1	27797001	27797100	-1.58572	0.0217789
278424	chr1	27842301	27842400	-1.53923	0.00393441
278997	chr1	27899601	27899700	-1.45814	0.0351728
279856	chr1	27985501	27985600	-1.24926	0.0315563
280163	chr1	28016201	28016300	-1.45616	0.0203941
280164	chr1	28016301	28016400	-1.45698	0.0205849
280165	chr1	28016401	28016500	-1.43506	0.0305395
280524	chr1	28052301	28052400	-2.04503	0.00887222
280634	chr1	28063301	28063400	-1.22516	0.0345621
280635	chr1	28063401	28063500	-1.34565	0.0112972
281559	chr1	28155801	28155900	-2.23587	0.000485125
281701	chr1	28170001	28170100	-1.54868	0.0356827
281775	chr1	28177401	28177500	-1.72666	0.0227797
281776	chr1	28177501	28177600	-1.94163	0.00678641
281777	chr1	28177601	28177700	-1.5369	0.0102754
281819	chr1	28181801	28181900	-1.75898	0.033732
281844	chr1	28184301	28184400	-1.28314	0.0113213
281845	chr1	28184401	28184500	-1.91129	2.38e-05
282222	chr1	28222101	28222200	-1.63733	0.0227797
282353	chr1	28235201	28235300	-2.26023	0.000867146
282684	chr1	28268301	28268400	-1.58369	0.0150589
283839	chr1	28383801	28383900	-1.36669	0.0496974
284268	chr1	28426701	28426800	-1.60987	0.0143721
284545	chr1	28454401	28454500	-1.22977	0.0335044
284546	chr1	28454501	28454600	-1.39526	0.0109671
284547	chr1	28454601	28454700	-2.13339	0.000602277
284549	chr1	28454801	28454900	-1.72996	0.0344436
284550	chr1	28454901	28455000	-1.55254	0.0488372
284551	chr1	28455001	28455100	-1.40623	0.0455151
284619	chr1	28461801	28461900	-1.41668	0.047544
284649	chr1	28464801	28464900	-1.57489	0.049649
284698	chr1	28469701	28469800	-1.3776	0.0219729
284699	chr1	28469801	28469900	-1.46469	0.0109859
284700	chr1	28469901	28470000	-1.22054	0.0154645
284944	chr1	28494301	28494400	-1.9192	0.0147188
285227	chr1	28522601	28522700	-1.47944	0.0446028
285562	chr1	28556101	28556200	-1.35605	0.0207513
285679	chr1	28567801	28567900	-1.5363	0.00393441
285694	chr1	28569301	28569400	-1.23115	0.0382821
285739	chr1	28573801	28573900	-1.8324	0.0110492
285968	chr1	28596701	28596800	-1.83216	0.0279264
285983	chr1	28598201	28598300	-1.34599	0.00883823
286144	chr1	28614301	28614400	-1.72167	0.0103815
286167	chr1	28616601	28616700	-1.19232	0.0444255
286244	chr1	28624301	28624400	-1.55284	0.0344436
286245	chr1	28624401	28624500	-1.2021	0.0471198
286378	chr1	28637701	28637800	-1.55936	0.0481579
286472	chr1	28647101	28647200	-1.5201	0.0332351
286805	chr1	28680401	28680500	-1.27371	0.0426917
286809	chr1	28680801	28680900	-1.54928	0.0344436
286911	chr1	28691001	28691100	-1.24904	0.049014
286959	chr1	28695801	28695900	-1.00155	0.02956
286960	chr1	28695901	28696000	-1.34879	0.00657166
286999	chr1	28699801	28699900	-1.36838	0.025483
287067	chr1	28706601	28706700	-1.9578	0.00264857
287068	chr1	28706701	28706800	-2.43804	0.000264858
287069	chr1	28706801	28706900	-1.8816	0.00636545
288418	chr1	28841701	28841800	-1.52578	0.0217789
288419	chr1	28841801	28841900	-1.663	0.00282074
288420	chr1	28841901	28842000	-1.81044	0.0117386
288468	chr1	28846701	28846800	-1.55445	0.0426917
288576	chr1	28857501	28857600	-1.58677	0.0425792
288726	chr1	28872501	28872600	-1.73298	0.0202234
288727	chr1	28872601	28872700	-1.82505	0.0424274
288728	chr1	28872701	28872800	-1.57247	0.0296176
288928	chr1	28892701	28892800	-1.94248	0.00855176
289038	chr1	28903701	28903800	-1.66409	0.0131232
289132	chr1	28913101	28913200	2.20951	0.0371055
289475	chr1	28947401	28947500	-1.3285	0.0185322
289595	chr1	28959401	28959500	-1.28978	0.040521
289596	chr1	28959501	28959600	-1.54883	0.039732
289765	chr1	28976401	28976500	-1.68486	0.0477011
290002	chr1	29000101	29000200	-1.66144	0.0326587
290015	chr1	29001401	29001500	-1.54904	0.0488372
290233	chr1	29023201	29023300	-1.60876	0.0188495
290234	chr1	29023301	29023400	-1.73067	0.0227797
290921	chr1	29092001	29092100	-2.00403	0.00221657
291045	chr1	29104401	29104500	-1.47777	0.0131232
291558	chr1	29155701	29155800	-1.31861	0.0492617
291752	chr1	29175101	29175200	-1.66037	0.0131232
291753	chr1	29175201	29175300	-1.43711	0.0164567
292287	chr1	29228601	29228700	-1.42766	0.0342768
292288	chr1	29228701	29228800	-1.50466	0.0414034
292649	chr1	29264801	29264900	-1.33142	0.0426917
292767	chr1	29276601	29276700	-1.6629	0.0398738
294898	chr1	29489701	29489800	-1.22781	0.0488372
297654	chr1	29765301	29765400	-1.83506	0.0109056
297655	chr1	29765401	29765500	-2.01242	0.0105402
310271	chr1	31027001	31027100	-1.62723	0.0498946
310570	chr1	31056901	31057000	-1.41822	0.0314562
310571	chr1	31057001	31057100	-1.66922	0.028408
312099	chr1	31209801	31209900	-1.5607	0.00565656
312144	chr1	31214301	31214400	-2.02563	0.00779921
312145	chr1	31214401	31214500	-1.84216	0.0227475
312146	chr1	31214501	31214600	-1.84216	0.0227475
312267	chr1	31226601	31226700	-1.46555	0.0199855
313142	chr1	31314101	31314200	-1.23374	0.0397466
313143	chr1	31314201	31314300	-1.58243	0.0208808
313170	chr1	31316901	31317000	-1.70462	0.0158117
314171	chr1	31417001	31417100	-1.45548	0.0327367
315458	chr1	31545701	31545800	-1.79975	0.0306302
315460	chr1	31545901	31546000	-1.53483	0.024812
315461	chr1	31546001	31546100	-2.42488	0.00360062
315462	chr1	31546101	31546200	-2.60621	0.00138505
315463	chr1	31546201	31546300	-2.98986	0.00274341
315580	chr1	31557901	31558000	-1.31544	0.0153374
315745	chr1	31574401	31574500	-1.22799	0.0488372
318068	chr1	31806701	31806800	-1.3191	0.0285124
318070	chr1	31806901	31807000	-1.8918	0.001433
318424	chr1	31842301	31842400	2.34009	0.0426859
318525	chr1	31852401	31852500	-1.4644	0.0154065
318526	chr1	31852501	31852600	-1.73389	0.0109331
318527	chr1	31852601	31852700	-2.14657	0.00251115
318740	chr1	31873901	31874000	-1.375	0.0271752
320375	chr1	32037401	32037500	-1.47498	0.0488372
320542	chr1	32054101	32054200	-1.43305	0.0445101
320839	chr1	32083801	32083900	-1.66473	0.0131232
320883	chr1	32088201	32088300	-1.20385	0.0437928
320884	chr1	32088301	32088400	-1.35253	0.032794
320885	chr1	32088401	32088500	-1.32149	0.0264312
320946	chr1	32094501	32094600	-1.47465	0.0488372
320998	chr1	32099701	32099800	-1.24501	0.0462493
321126	chr1	32112501	32112600	-1.9263	0.000253009
321127	chr1	32112601	32112700	-1.55696	0.00987359
321417	chr1	32141601	32141700	-1.4265	0.0400662
321472	chr1	32147101	32147200	-1.35808	0.0400238
322142	chr1	32214101	32214200	-1.66473	0.0252061
322432	chr1	32243101	32243200	-1.31429	0.0344436
322595	chr1	32259401	32259500	-1.59112	0.00264234
322596	chr1	32259501	32259600	-1.49494	0.00658521
322600	chr1	32259901	32260000	-1.7249	0.0491457
322632	chr1	32263101	32263200	-1.9704	0.00436128
322633	chr1	32263201	32263300	-1.59062	0.0185322
323191	chr1	32319001	32319100	-1.15021	0.0465423
323227	chr1	32322601	32322700	-1.57251	0.0464047
323252	chr1	32325101	32325200	-1.64095	0.0235438
323253	chr1	32325201	32325300	-1.64095	0.0235438
323498	chr1	32349701	32349800	-1.88558	0.00113297
324693	chr1	32469201	32469300	-2.04427	0.000833065
324707	chr1	32470601	32470700	-1.61793	0.0258812
324841	chr1	32484001	32484100	-1.66303	0.0185322
324927	chr1	32492601	32492700	-1.38911	0.0488372
324952	chr1	32495101	32495200	-1.46918	0.0492508
325036	chr1	32503501	32503600	-1.31903	0.0346836
325106	chr1	32510501	32510600	-1.74564	0.0400933
325115	chr1	32511401	32511500	-1.69929	0.0176302
325116	chr1	32511501	32511600	-1.62268	0.0247179
325208	chr1	32520701	32520800	-1.51012	0.0265435
325432	chr1	32543101	32543200	-1.64364	0.00526709
325953	chr1	32595201	32595300	-1.33704	0.0217789
326377	chr1	32637601	32637700	-1.83805	0.0332564
326384	chr1	32638301	32638400	-1.50749	0.0399572
326385	chr1	32638401	32638500	-1.73259	0.0141385
326386	chr1	32638501	32638600	-1.65741	0.0339545
326606	chr1	32660501	32660600	-2.10391	0.00257812
326607	chr1	32660601	32660700	-2.72495	0.000348979
326775	chr1	32677401	32677500	-1.82148	0.0333305
326976	chr1	32697501	32697600	-1.28964	0.0496085
326977	chr1	32697601	32697700	-1.58629	0.027847
326978	chr1	32697701	32697800	-2.17163	0.0121629
327636	chr1	32763501	32763600	-1.2834	0.0212209
327771	chr1	32777001	32777100	-1.75479	0.00659092
327840	chr1	32783901	32784000	-2.10329	0.0235114
327841	chr1	32784001	32784100	-1.67845	0.0469549
328040	chr1	32803901	32804000	-1.49926	0.0304574
328459	chr1	32845801	32845900	-1.30785	0.0428636
329348	chr1	32934701	32934800	-1.40062	0.0331068
330424	chr1	33042301	33042400	2.25581	0.0476068
330691	chr1	33069001	33069100	-1.39015	0.0426917
330798	chr1	33079701	33079800	-1.88607	0.0185322
331704	chr1	33170301	33170400	-2.18614	0.00060367
331705	chr1	33170401	33170500	-2.11396	0.00436403
332905	chr1	33290401	33290500	-1.18246	0.0263627
332906	chr1	33290501	33290600	-1.17269	0.0391215
332919	chr1	33291801	33291900	-1.63847	0.0344436
334848	chr1	33484701	33484800	-1.55252	0.0488372
337569	chr1	33756801	33756900	-1.16156	0.0468364
338311	chr1	33831001	33831100	-1.40116	0.0466699
338339	chr1	33833801	33833900	-2.05672	0.00330164
338340	chr1	33833901	33834000	-2.12769	0.000448664
338341	chr1	33834001	33834100	-2.09236	0.000546372
338346	chr1	33834501	33834600	-1.49068	0.0202435
338349	chr1	33834801	33834900	-1.2751	0.0399398
338353	chr1	33835201	33835300	-2.31556	0.000329319
338354	chr1	33835301	33835400	-2.04052	0.00141213
338355	chr1	33835401	33835500	-1.88412	0.0131232
339008	chr1	33900701	33900800	-1.82591	0.00887222
340632	chr1	34063101	34063200	-1.7028	0.0409529
340773	chr1	34077201	34077300	-1.21126	0.0369689
340847	chr1	34084601	34084700	-1.30396	0.0357432
340942	chr1	34094101	34094200	-1.7315	0.00656051
340943	chr1	34094201	34094300	-1.5457	0.00672304
340944	chr1	34094301	34094400	-1.36842	0.0394456
340953	chr1	34095201	34095300	-1.0366	0.0342313
340954	chr1	34095301	34095400	-1.29062	0.0186545
340966	chr1	34096501	34096600	-1.34483	0.0424383
340968	chr1	34096701	34096800	-1.18262	0.031301
340969	chr1	34096801	34096900	-1.18994	0.0234078
340970	chr1	34096901	34097000	-1.2863	0.0309065
340971	chr1	34097001	34097100	-1.01275	0.0405996
340977	chr1	34097601	34097700	-1.29361	0.0451271
340978	chr1	34097701	34097800	-1.49339	0.0364314
340981	chr1	34098001	34098100	-1.21863	0.0406588
340982	chr1	34098101	34098200	-1.37005	0.0220632
340983	chr1	34098201	34098300	-1.38111	0.0246981
341222	chr1	34122101	34122200	-1.98419	0.034576
342139	chr1	34213801	34213900	-1.49778	0.0129174
346621	chr1	34662001	34662100	-1.52133	0.0413723
347356	chr1	34735501	34735600	-1.86622	0.0176411
348076	chr1	34807501	34807600	-1.65008	0.0159061
348077	chr1	34807601	34807700	-1.53128	0.0291713
348106	chr1	34810501	34810600	-2.00659	0.0230344
348107	chr1	34810601	34810700	-2.00659	0.0230344
348928	chr1	34892701	34892800	-1.52006	0.0477913
349173	chr1	34917201	34917300	-1.63094	0.041779
349912	chr1	34991101	34991200	-1.27747	0.0426917
350095	chr1	35009401	35009500	-1.54918	0.0488372
350209	chr1	35020801	35020900	-1.63269	0.0129491
350231	chr1	35023001	35023100	-1.47124	0.0488372
350249	chr1	35024801	35024900	-1.63252	0.0247913
350517	chr1	35051601	35051700	-1.58782	0.0185322
350518	chr1	35051701	35051800	-1.39238	0.0252061
350551	chr1	35055001	35055100	-1.91568	0.00393441
350552	chr1	35055101	35055200	-2.32902	0.00060367
350933	chr1	35093201	35093300	-2.55202	8.89e-05
350934	chr1	35093301	35093400	-1.55698	0.0177289
350965	chr1	35096401	35096500	-1.2291	0.0344436
353377	chr1	35337601	35337700	-1.59332	0.0190222
353864	chr1	35386301	35386400	-1.8987	0.0209367
353865	chr1	35386401	35386500	-1.70643	0.0457297
354258	chr1	35425701	35425800	-1.62313	0.0106435
354691	chr1	35469001	35469100	-1.22614	0.0488372
354692	chr1	35469101	35469200	-1.22614	0.0488372
354773	chr1	35477201	35477300	-1.74753	0.00526702
354774	chr1	35477301	35477400	-1.44917	0.0158239
354819	chr1	35481801	35481900	-1.2951	0.0186986
354821	chr1	35482001	35482100	-1.25749	0.0306199
354941	chr1	35494001	35494100	-2.42699	6.52e-05
354942	chr1	35494101	35494200	-1.82822	0.00213026
354943	chr1	35494201	35494300	-1.44694	0.0261098
355016	chr1	35501501	35501600	-1.90295	0.0182017
358110	chr1	35810901	35811000	-1.31476	0.0344436
358196	chr1	35819501	35819600	-1.47121	0.0322381
358236	chr1	35823501	35823600	-1.25285	0.0445913
358457	chr1	35845601	35845700	-1.826	0.0493339
358919	chr1	35891801	35891900	-1.2285	0.0488372
359068	chr1	35906701	35906800	-1.93289	0.023983
359069	chr1	35906801	35906900	-1.91788	0.030976
359662	chr1	35966101	35966200	-1.29642	0.0324505
360287	chr1	36028601	36028700	-1.1951	0.0404149
360289	chr1	36028801	36028900	-2.64784	2.92e-05
360503	chr1	36050201	36050300	-1.63846	0.0344436
360904	chr1	36090301	36090400	-1.37634	0.0420069
361013	chr1	36101201	36101300	-1.54669	0.0207837
363127	chr1	36312601	36312700	-1.43134	0.0320249
363151	chr1	36315001	36315100	-1.64012	0.0218862
363152	chr1	36315101	36315200	-1.57089	0.0127336
363285	chr1	36328401	36328500	-1.9006	0.0488372
363286	chr1	36328501	36328600	-1.81101	0.0185322
363634	chr1	36363301	36363400	-1.8169	0.0131232
363768	chr1	36376701	36376800	-1.4225	0.04734
364187	chr1	36418601	36418700	-1.51998	0.0252061
364378	chr1	36437701	36437800	-1.5495	0.0344436
364744	chr1	36474301	36474400	-1.82003	0.00565656
364745	chr1	36474401	36474500	-1.84331	0.0101976
364746	chr1	36474501	36474600	-1.90681	0.00333987
364754	chr1	36475301	36475400	-1.38203	0.0470371
364778	chr1	36477701	36477800	-1.40907	0.0458504
371858	chr1	37185701	37185800	-1.65979	0.0180974
371859	chr1	37185801	37185900	-1.4672	0.0327332
372092	chr1	37209101	37209200	-1.93465	0.00513368
372123	chr1	37212201	37212300	-1.37894	0.0129184
372124	chr1	37212301	37212400	-1.48624	0.0240213
373775	chr1	37377401	37377500	-1.27109	0.0425831
373776	chr1	37377501	37377600	-1.82886	0.00348138
373779	chr1	37377801	37377900	-2.10016	0.00128469
373780	chr1	37377901	37378000	-2.2024	0.000519613
373781	chr1	37378001	37378100	-2.03037	0.0014028
374513	chr1	37451201	37451300	-1.55597	0.0266508
374625	chr1	37462401	37462500	-1.63885	0.00204438
374626	chr1	37462501	37462600	-1.35379	0.0372747
374975	chr1	37497401	37497500	-1.63457	0.0488372
375994	chr1	37599301	37599400	-1.54457	0.0453984
375995	chr1	37599401	37599500	-1.79191	0.0282391
375996	chr1	37599501	37599600	-1.90061	0.00178924
375997	chr1	37599601	37599700	-1.53744	0.0362965
376219	chr1	37621801	37621900	-1.4759	0.033649
376889	chr1	37688801	37688900	-1.92801	0.0193502
376890	chr1	37688901	37689000	-1.74651	0.0131358
377461	chr1	37746001	37746100	-1.67643	0.0254507
377513	chr1	37751201	37751300	-1.81294	0.00143312
377514	chr1	37751301	37751400	-2.12529	0.00127703
377976	chr1	37797501	37797600	-1.72645	0.0344436
378064	chr1	37806301	37806400	-2.32875	0.000113137
378185	chr1	37818401	37818500	-1.36734	0.0347357
378186	chr1	37818501	37818600	-1.28629	0.0164527
378304	chr1	37830301	37830400	-1.47805	0.0415181
378568	chr1	37856701	37856800	-1.46232	0.0299268
378748	chr1	37874701	37874800	-1.37595	0.015029
378749	chr1	37874801	37874900	-2.23455	0.000485224
379356	chr1	37935501	37935600	-1.45758	0.0483717
379363	chr1	37936201	37936300	-1.3208	0.0465729
379367	chr1	37936601	37936700	-1.39558	0.0332351
379812	chr1	37981101	37981200	-1.27852	0.0296917
379813	chr1	37981201	37981300	-2.49788	0.000266547
379833	chr1	37983201	37983300	-1.43981	0.0357287
379834	chr1	37983301	37983400	-1.82666	0.00901526
381968	chr1	38196701	38196800	-1.54656	0.0342153
387689	chr1	38768801	38768900	-1.34286	0.0256187
387698	chr1	38769701	38769800	-1.08363	0.0432403
388036	chr1	38803501	38803600	-1.17116	0.0301444
388037	chr1	38803601	38803700	-1.63899	0.0344436
388450	chr1	38844901	38845000	-1.58652	0.0252061
388610	chr1	38860901	38861000	-1.57999	0.0235971
388782	chr1	38878101	38878200	-2.29165	0.000192881
388783	chr1	38878201	38878300	-1.6623	0.0206089
388939	chr1	38893801	38893900	-2.15303	0.00105697
388940	chr1	38893901	38894000	-2.06416	0.00176015
389029	chr1	38902801	38902900	-1.3866	0.0469239
389137	chr1	38913601	38913700	-2.09473	0.00333987
389365	chr1	38936401	38936500	-1.45877	0.040244
391903	chr1	39190201	39190300	-2.53503	0.000416326
391904	chr1	39190301	39190400	-2.24414	0.00100647
392252	chr1	39225101	39225200	-1.59059	0.0185322
392340	chr1	39233901	39234000	-1.49922	0.033555
393227	chr1	39322601	39322700	-2.09024	0.00333987
393426	chr1	39342501	39342600	-1.54883	0.0157318
393465	chr1	39346401	39346500	-1.7984	0.00579368
394007	chr1	39400601	39400700	-1.22839	0.0488372
394047	chr1	39404601	39404700	-1.22707	0.0488372
394807	chr1	39480601	39480700	-2.3833	0.00109216
394808	chr1	39480701	39480800	-2.44501	0.000951047
394809	chr1	39480801	39480900	-2.55663	0.000336281
395035	chr1	39503401	39503500	-1.69179	0.00618501
395512	chr1	39551101	39551200	-1.55198	0.0390033
395661	chr1	39566001	39566100	-1.72317	0.0233156
396367	chr1	39636601	39636700	-1.32088	0.0365016
396521	chr1	39652001	39652100	-1.34432	0.0305864
397000	chr1	39699901	39700000	-1.05173	0.0394499
398105	chr1	39810401	39810500	-1.33959	0.0305147
398155	chr1	39815401	39815500	-1.52449	0.040953
398593	chr1	39859201	39859300	-1.02931	0.0337373
400437	chr1	40043601	40043700	-1.58807	0.0185322
400438	chr1	40043701	40043800	-1.38343	0.033649
400703	chr1	40070201	40070300	-1.82612	0.0224111
401773	chr1	40177201	40177300	-1.50585	0.0433489
402100	chr1	40209901	40210000	-1.80372	0.00987359
402285	chr1	40228401	40228500	2.2806	0.0391094
402600	chr1	40259901	40260000	-1.8519	0.0132606
402602	chr1	40260101	40260200	-1.82204	0.00887222
403069	chr1	40306801	40306900	-1.83154	0.00900504
403070	chr1	40306901	40307000	-1.36354	0.0248388
403657	chr1	40365601	40365700	-2.00154	0.0019217
403658	chr1	40365701	40365800	-1.92844	0.000588802
403659	chr1	40365801	40365900	-1.67807	0.00125116
403660	chr1	40365901	40366000	-1.40448	0.00452826
403661	chr1	40366001	40366100	-1.23873	0.0129078
403665	chr1	40366401	40366500	-1.42975	0.0132873
403672	chr1	40367101	40367200	-1.48333	0.0320699
403673	chr1	40367201	40367300	-1.86629	0.00208236
403674	chr1	40367301	40367400	-1.39487	0.0212289
403675	chr1	40367401	40367500	-1.47278	0.00084596
403676	chr1	40367501	40367600	-1.51525	0.000592324
403677	chr1	40367601	40367700	-1.49168	0.0012255
403685	chr1	40368401	40368500	-1.3939	0.0250335
403686	chr1	40368501	40368600	-1.44946	0.0140135
403690	chr1	40368901	40369000	-2.03122	0.00194649
403691	chr1	40369001	40369100	-1.47932	0.0141227
403700	chr1	40369901	40370000	-1.42814	0.020993
403701	chr1	40370001	40370100	-1.51303	0.011199
403702	chr1	40370101	40370200	-1.50839	0.0479964
403703	chr1	40370201	40370300	-1.87674	0.00519695
403936	chr1	40393501	40393600	-1.64168	0.0344436
404859	chr1	40485801	40485900	-2.44665	0.000222473
404860	chr1	40485901	40486000	-2.68534	7.82e-06
404861	chr1	40486001	40486100	-2.22697	0.000504632
405410	chr1	40540901	40541000	-1.43594	0.0427184
405785	chr1	40578401	40578500	-1.61483	0.0332351
406803	chr1	40680201	40680300	-1.46978	0.0492003
406871	chr1	40687001	40687100	-1.83987	0.0140795
406872	chr1	40687101	40687200	-1.76807	0.00278681
410837	chr1	41083601	41083700	-1.54332	0.0105036
410838	chr1	41083701	41083800	-1.51013	0.0112406
410839	chr1	41083801	41083900	-1.55496	0.0046235
410841	chr1	41084001	41084100	-1.59333	0.0252061
410927	chr1	41092601	41092700	-1.752	0.00398046
410928	chr1	41092701	41092800	-1.88764	0.00098382
410929	chr1	41092801	41092900	-1.70146	0.00197172
411344	chr1	41134301	41134400	-1.39333	0.0289346
411783	chr1	41178201	41178300	-1.11727	0.0496447
411786	chr1	41178501	41178600	-1.72604	0.0344436
411807	chr1	41180601	41180700	-1.35404	0.0306736
411949	chr1	41194801	41194900	-2.08814	0.0049746
412065	chr1	41206401	41206500	-1.55201	0.0488372
412084	chr1	41208301	41208400	-1.63449	0.0488372
412103	chr1	41210201	41210300	-1.33399	0.0422733
412448	chr1	41244701	41244800	-1.37137	0.0385649
412590	chr1	41258901	41259000	-1.79395	0.0220362
412591	chr1	41259001	41259100	-1.79395	0.0220362
412962	chr1	41296101	41296200	-1.23682	0.033649
415519	chr1	41551801	41551900	-1.79891	0.0252405
418549	chr1	41854801	41854900	-1.1694	0.0423441
418550	chr1	41854901	41855000	-1.56467	0.0202347
418551	chr1	41855001	41855100	-1.73908	0.0205082
418996	chr1	41899501	41899600	-1.36372	0.0271317
418997	chr1	41899601	41899700	-1.44241	0.0444486
419662	chr1	41966101	41966200	-2.09238	0.00565656
419905	chr1	41990401	41990500	-1.73999	0.0131232
419906	chr1	41990501	41990600	-1.32329	0.031572
419909	chr1	41990801	41990900	-1.02802	0.0255955
419910	chr1	41990901	41991000	-1.05099	0.0287769
419911	chr1	41991001	41991100	-1.32403	0.00988701
419916	chr1	41991501	41991600	-1.5459	0.0137778
419917	chr1	41991601	41991700	-1.60716	0.0237243
419918	chr1	41991701	41991800	-1.54838	0.00584865
419919	chr1	41991801	41991900	-1.76116	0.00380501
419920	chr1	41991901	41992000	-1.68829	0.017083
419921	chr1	41992001	41992100	-1.96611	0.00351582
419927	chr1	41992601	41992700	-1.24903	0.0194891
419928	chr1	41992701	41992800	-1.12078	0.0325295
419929	chr1	41992801	41992900	-1.38793	0.00407828
419930	chr1	41992901	41993000	-1.26226	0.0126101
419931	chr1	41993001	41993100	-1.11405	0.0461361
419933	chr1	41993201	41993300	-1.55592	0.0113165
419934	chr1	41993301	41993400	-1.78878	0.00193113
420276	chr1	42027501	42027600	-1.65817	0.0244459
422166	chr1	42216501	42216600	-1.24264	0.00459854
422348	chr1	42234701	42234800	-1.9929	0.0227797
422532	chr1	42253101	42253200	-1.44951	0.0183625
422533	chr1	42253201	42253300	-1.50651	0.0116309
422534	chr1	42253301	42253400	-1.23258	0.0358854
422879	chr1	42287801	42287900	-1.26137	0.0360052
423012	chr1	42301101	42301200	-1.79104	0.0114038
424129	chr1	42412801	42412900	-1.26748	0.0469891
424417	chr1	42441601	42441700	-1.2354	0.0188103
424615	chr1	42461401	42461500	-2.36552	0.00774357
424929	chr1	42492801	42492900	-1.37742	0.0318883
424930	chr1	42492901	42493000	-1.67797	0.00920028
424931	chr1	42493001	42493100	-2.43213	0.00226984
424932	chr1	42493101	42493200	-2.81351	0.00174327
424933	chr1	42493201	42493300	-1.58301	0.0103668
424941	chr1	42494001	42494100	-1.7213	0.0174112
424942	chr1	42494101	42494200	-1.56044	0.0457886
424943	chr1	42494201	42494300	-1.80995	0.0252061
424950	chr1	42494901	42495000	-1.88341	0.00722939
424951	chr1	42495001	42495100	-2.26495	0.00028933
424952	chr1	42495101	42495200	-1.87818	0.00946682
424953	chr1	42495201	42495300	-1.81241	0.00876915
425165	chr1	42516401	42516500	-1.55872	0.0131358
425166	chr1	42516501	42516600	-1.50046	0.017083
425167	chr1	42516601	42516700	-1.68504	0.00738296
425204	chr1	42520301	42520400	-2.27843	0.000165027
425205	chr1	42520401	42520500	-1.27922	0.0456006
425700	chr1	42569901	42570000	-1.59601	0.0332351
425754	chr1	42575301	42575400	-1.86973	0.0131924
425755	chr1	42575401	42575500	-1.63453	0.0210258
425756	chr1	42575501	42575600	-1.28702	0.0374448
426324	chr1	42632301	42632400	-1.93205	0.0181975
426876	chr1	42687501	42687600	-1.2757	0.0422801
426877	chr1	42687601	42687700	-1.66192	0.0296114
427033	chr1	42703201	42703300	-1.9031	0.0104261
428147	chr1	42814601	42814700	-1.65526	0.0336808
428225	chr1	42822401	42822500	-1.46819	0.0353305
428346	chr1	42834501	42834600	-1.43112	0.0352467
428347	chr1	42834601	42834700	-1.42918	0.0357806
429868	chr1	42986701	42986800	-1.4035	0.00700614
432453	chr1	43245201	43245300	-1.37994	0.0388316
432499	chr1	43249801	43249900	-1.71123	0.0252737
433627	chr1	43362601	43362700	-1.36411	0.0368824
433921	chr1	43392001	43392100	-1.05946	0.0467816
433922	chr1	43392101	43392200	-1.33764	0.0278823
435499	chr1	43549801	43549900	-1.60926	0.0311604
437283	chr1	43728201	43728300	-1.67466	0.0332351
437284	chr1	43728301	43728400	-1.58817	0.0381356
437933	chr1	43793201	43793300	-1.64153	0.0485874
437979	chr1	43797801	43797900	-1.78174	0.0231844
438057	chr1	43805601	43805700	-1.74972	0.0277619
438467	chr1	43846601	43846700	-1.61667	0.0360225
438468	chr1	43846701	43846800	-1.80326	0.0103076
438484	chr1	43848301	43848400	-1.27226	0.012747
439251	chr1	43925001	43925100	-1.06989	0.0332351
439284	chr1	43928301	43928400	-1.50278	0.0382241
439522	chr1	43952101	43952200	-1.28487	0.0434884
439697	chr1	43969601	43969700	-1.80136	0.0300827
439937	chr1	43993601	43993700	-1.92469	0.013762
440470	chr1	44046901	44047000	-1.45067	0.0348165
440471	chr1	44047001	44047100	-1.54702	0.0103294
440545	chr1	44054401	44054500	-2.28641	0.000177906
440546	chr1	44054501	44054600	-1.50212	0.0211847
440655	chr1	44065401	44065500	-1.21006	0.0456599
443096	chr1	44309501	44309600	-1.66194	0.00757122
444483	chr1	44448201	44448300	-1.08682	0.0493695
444484	chr1	44448301	44448400	-1.56947	0.0172161
444920	chr1	44491901	44492000	-1.46848	0.0488372
445183	chr1	44518201	44518300	-1.6126	0.0471445
445788	chr1	44578701	44578800	-1.69047	0.0232941
446080	chr1	44607901	44608000	-1.52979	0.0138007
446512	chr1	44651101	44651200	-1.67616	0.0234348
446513	chr1	44651201	44651300	-1.92473	0.00629819
446720	chr1	44671901	44672000	-1.5582	0.0341975
447419	chr1	44741801	44741900	-1.83997	0.026705
447420	chr1	44741901	44742000	-2.22424	0.00703712
447421	chr1	44742001	44742100	-1.45113	0.0372212
447734	chr1	44773301	44773400	-1.59479	0.0478485
447735	chr1	44773401	44773500	-1.73238	0.0241789
447736	chr1	44773501	44773600	-1.4657	0.043896
448345	chr1	44834401	44834500	-1.5196	0.0332351
448411	chr1	44841001	44841100	-1.25245	0.0390447
448529	chr1	44852801	44852900	-1.22946	0.0488372
448705	chr1	44870401	44870500	-1.74186	0.0343082
448878	chr1	44887701	44887800	-1.27383	0.0426917
448895	chr1	44889401	44889500	-1.3138	0.0344436
449120	chr1	44911901	44912000	-1.15002	0.0436535
449121	chr1	44912001	44912100	-1.32684	0.0173414
449122	chr1	44912101	44912200	-1.61117	0.00867033
449559	chr1	44955801	44955900	-1.72361	0.040931
449577	chr1	44957601	44957700	-1.3847	0.0454145
449578	chr1	44957701	44957800	-1.62323	0.0323189
449726	chr1	44972501	44972600	-1.2004	0.0278595
449883	chr1	44988201	44988300	-2.10133	0.00177512
450328	chr1	45032701	45032800	-1.21355	0.0463678
450555	chr1	45055401	45055500	-1.37431	0.0382125
450917	chr1	45091601	45091700	-1.68201	0.0400528
450918	chr1	45091701	45091800	-1.97972	0.00421851
450919	chr1	45091801	45091900	-1.95763	0.00753386
450995	chr1	45099401	45099500	-1.48864	0.0443635
451013	chr1	45101201	45101300	-1.47168	0.0428954
451187	chr1	45118601	45118700	-1.91439	0.00565656
451273	chr1	45127201	45127300	-1.73246	0.0488372
451645	chr1	45164401	45164500	-1.82084	0.0131232
451646	chr1	45164501	45164600	-2.00928	0.00722939
451650	chr1	45164901	45165000	-1.24065	0.0392302
451816	chr1	45181501	45181600	-1.32922	0.0408078
451818	chr1	45181701	45181800	-2.0801	0.00351582
451819	chr1	45181801	45181900	-2.04213	0.00887222
451840	chr1	45183901	45184000	-1.416	0.045994
451841	chr1	45184001	45184100	-1.44578	0.0271963
451850	chr1	45184901	45185000	-1.31402	0.0248023
451859	chr1	45185801	45185900	-1.73992	0.0426917
451860	chr1	45185901	45186000	-2.10909	0.00137396
451861	chr1	45186001	45186100	-1.67659	0.00565152
451862	chr1	45186101	45186200	-1.35344	0.0366549
452558	chr1	45255701	45255800	-1.13558	0.0438963
452594	chr1	45259301	45259400	-1.22776	0.0488372
452842	chr1	45284101	45284200	-1.45678	0.0339905
452864	chr1	45286301	45286400	-1.88077	0.0207297
452902	chr1	45290101	45290200	-1.98189	8.35e-05
452903	chr1	45290201	45290300	-1.82997	5.31e-06
452904	chr1	45290301	45290400	-1.54041	0.00066019
453358	chr1	45335701	45335800	-1.25757	0.0434909
453909	chr1	45390801	45390900	-1.8989	0.00813349
454237	chr1	45423601	45423700	-1.72988	0.011396
454288	chr1	45428701	45428800	-1.51983	0.0131232
454745	chr1	45474401	45474500	-1.40537	0.0450252
454981	chr1	45498001	45498100	-1.31413	0.0169633
455206	chr1	45520501	45520600	-1.2637	0.0315752
455207	chr1	45520601	45520700	-1.3821	0.0181032
455208	chr1	45520701	45520800	-2.01668	0.000573245
455968	chr1	45596701	45596800	-1.5858	0.0473685
456056	chr1	45605501	45605600	-1.22927	0.0256187
456317	chr1	45631601	45631700	-1.63766	0.0488372
456459	chr1	45645801	45645900	-1.72598	0.0344436
456837	chr1	45683601	45683700	-1.41653	0.02615
456975	chr1	45697401	45697500	-1.59039	0.0185322
456976	chr1	45697501	45697600	-1.73992	0.0261735
457085	chr1	45708401	45708500	-2.14789	0.00450737
457086	chr1	45708501	45708600	-2.10645	0.00346569
457087	chr1	45708601	45708700	-1.96604	0.00213943
457179	chr1	45717801	45717900	-2.10276	0.013676
457394	chr1	45739301	45739400	-1.6592	0.0398785
457476	chr1	45747501	45747600	-1.38525	0.0347825
458125	chr1	45812401	45812500	-1.81173	0.00722939
458126	chr1	45812501	45812600	-1.57808	0.0127258
458541	chr1	45854001	45854100	-1.50634	0.0298195
458708	chr1	45870701	45870800	-1.80324	0.0198337
459396	chr1	45939501	45939600	-1.41582	0.0190371
459621	chr1	45962001	45962100	-1.1949	0.0257003
459622	chr1	45962101	45962200	-1.39165	0.0235285
459624	chr1	45962301	45962400	-1.56486	0.0256048
459625	chr1	45962401	45962500	-1.27317	0.0479811
459646	chr1	45964501	45964600	-1.4477	0.0478477
459744	chr1	45974301	45974400	-1.80518	0.0112023
459745	chr1	45974401	45974500	-1.55507	0.0375346
460150	chr1	46014901	46015000	-1.09552	0.0165892
460151	chr1	46015001	46015100	-1.56454	0.000411434
460152	chr1	46015101	46015200	-1.61617	9.7e-05
460153	chr1	46015201	46015300	-1.57327	0.000765392
460170	chr1	46016901	46017000	-1.38447	0.0146904
460171	chr1	46017001	46017100	-1.30383	0.0477421
460176	chr1	46017501	46017600	-1.64573	0.0089072
460177	chr1	46017601	46017700	-1.5754	0.0217789
460178	chr1	46017701	46017800	-1.67437	0.0332351
461189	chr1	46118801	46118900	-1.47391	0.0441422
461190	chr1	46118901	46119000	-1.88641	0.00351206
461530	chr1	46152901	46153000	-1.99896	0.0107842
461650	chr1	46164901	46165000	-1.22709	0.0488372
461681	chr1	46168001	46168100	-1.45478	0.0332351
462638	chr1	46263701	46263800	-2.07801	0.0103179
462639	chr1	46263801	46263900	-1.37961	0.0335114
462819	chr1	46281801	46281900	-1.95383	0.00266236
462820	chr1	46281901	46282000	-1.62707	0.00621221
462821	chr1	46282001	46282100	-1.47221	0.0164548
462909	chr1	46290801	46290900	-1.68267	0.00722939
462943	chr1	46294201	46294300	-1.39026	0.0089072
462965	chr1	46296401	46296500	-1.68259	0.0129414
463141	chr1	46314001	46314100	-2.01505	6.58e-05
463142	chr1	46314101	46314200	-1.55574	0.00607946
463148	chr1	46314701	46314800	-1.78032	0.010835
463543	chr1	46354201	46354300	-2.12152	0.0108947
463544	chr1	46354301	46354400	-2.04382	0.0130939
463953	chr1	46395201	46395300	-1.84622	0.00776231
463980	chr1	46397901	46398000	-1.67558	0.00717141
463981	chr1	46398001	46398100	-1.50709	0.0126019
464738	chr1	46473701	46473800	-1.60066	0.0271308
465054	chr1	46505301	46505400	-2.18676	0.000307986
465055	chr1	46505401	46505500	-1.49025	0.00761193
465056	chr1	46505501	46505600	-1.40211	0.0202173
465940	chr1	46593901	46594000	-1.71542	0.0173633
466492	chr1	46649101	46649200	-1.3828	0.0453721
466942	chr1	46694101	46694200	-1.81498	0.00204438
467129	chr1	46712801	46712900	-1.55488	0.0488372
467163	chr1	46716201	46716300	-1.82749	0.00898512
467164	chr1	46716301	46716400	-2.40277	0.00341125
467653	chr1	46765201	46765300	-1.76963	0.0106163
467654	chr1	46765301	46765400	-1.64115	0.0344436
467780	chr1	46777901	46778000	-1.90431	0.00565656
467946	chr1	46794501	46794600	-1.46799	0.0488372
468807	chr1	46880601	46880700	-1.785	0.00826622
468811	chr1	46881001	46881100	-2.45579	0.000206563
468812	chr1	46881101	46881200	-1.93657	0.00452599
468813	chr1	46881201	46881300	-2.04565	0.00136472
469367	chr1	46936601	46936700	-1.66667	0.0430513
470859	chr1	47085801	47085900	-1.32394	0.0116992
470860	chr1	47085901	47086000	-1.27361	0.0234349
470861	chr1	47086001	47086100	-1.23698	0.0393331
471231	chr1	47123001	47123100	-1.7294	0.0227797
471234	chr1	47123301	47123400	-1.50335	0.0243592
471235	chr1	47123401	47123500	-1.47409	0.0298521
471247	chr1	47124601	47124700	-1.31161	0.0459836
471556	chr1	47155501	47155600	-1.52127	0.0252061
471558	chr1	47155701	47155800	-1.23343	0.0355298
471575	chr1	47157401	47157500	-1.81941	0.0163422
471576	chr1	47157501	47157600	-2.7554	0.000100085
471577	chr1	47157601	47157700	-2.20941	0.0031449
471578	chr1	47157701	47157800	-2.03202	0.00594723
471654	chr1	47165301	47165400	-1.47824	0.00590897
471655	chr1	47165401	47165500	-1.2621	0.00896034
471678	chr1	47167701	47167800	-2.13333	0.000833065
471695	chr1	47169401	47169500	-1.63723	0.0488372
471700	chr1	47169901	47170000	-1.74543	0.0185322
471702	chr1	47170101	47170200	-1.88304	0.00624198
471716	chr1	47171501	47171600	-1.72281	0.0152188
471717	chr1	47171601	47171700	-1.52157	0.0469212
472618	chr1	47261701	47261800	-1.64943	0.0240068
472619	chr1	47261801	47261900	-1.67885	0.0202219
473381	chr1	47338001	47338100	-1.94918	0.0107902
473433	chr1	47343201	47343300	-1.73658	0.0131232
473590	chr1	47358901	47359000	-2.29595	0.00077467
473598	chr1	47359701	47359800	-1.72782	0.0227797
473671	chr1	47367001	47367100	-1.46881	0.0344436
473839	chr1	47383801	47383900	-1.33381	0.017083
473980	chr1	47397901	47398000	-1.44673	0.0164186
479026	chr1	47902501	47902600	-1.73293	0.00407249
479609	chr1	47960801	47960900	-1.39277	0.0484981
480999	chr1	48099801	48099900	-1.5007	0.00987359
481088	chr1	48108701	48108800	-1.47785	0.0488372
481196	chr1	48119501	48119600	-1.40951	0.0249185
481197	chr1	48119601	48119700	-1.46628	0.0133403
481252	chr1	48125101	48125200	-1.73664	0.00887222
481341	chr1	48134001	48134100	-1.35614	0.03631
481342	chr1	48134101	48134200	-1.31552	0.0227797
481520	chr1	48151901	48152000	-1.31763	0.0116891
481521	chr1	48152001	48152100	-1.32275	0.00287399
481522	chr1	48152101	48152200	-1.26228	0.00675559
481523	chr1	48152201	48152300	-1.19106	0.0374572
481547	chr1	48154601	48154700	-1.75338	0.00188183
481548	chr1	48154701	48154800	-2.02753	5.27e-05
481549	chr1	48154801	48154900	-2.14659	4.31e-06
481550	chr1	48154901	48155000	-1.5221	0.0106844
481553	chr1	48155201	48155300	-1.69611	0.0089072
481554	chr1	48155301	48155400	-2.03887	0.00115729
481556	chr1	48155501	48155600	-2.40998	0.000211843
481557	chr1	48155601	48155700	-1.7914	0.00615223
481558	chr1	48155701	48155800	-1.56964	0.00686663
481560	chr1	48155901	48156000	-1.42578	0.0364747
481561	chr1	48156001	48156100	-1.90085	0.00887222
481724	chr1	48172301	48172400	-2.3305	0.000211843
481918	chr1	48191701	48191800	-1.96652	0.00230526
481919	chr1	48191801	48191900	-1.6424	0.00573116
481931	chr1	48193001	48193100	-1.62752	0.00578203
481932	chr1	48193101	48193200	-1.43221	0.00925575
481933	chr1	48193201	48193300	-1.46528	0.0125379
483134	chr1	48313301	48313400	-1.43545	0.0339115
483144	chr1	48314301	48314400	-1.2612	0.0240485
483145	chr1	48314401	48314500	-1.38286	0.0138333
483159	chr1	48315801	48315900	-1.46156	0.0252061
483161	chr1	48316001	48316100	-1.60023	0.0484017
483243	chr1	48324201	48324300	-1.31372	0.0488372
483645	chr1	48364401	48364500	-1.76556	0.039899
483646	chr1	48364501	48364600	-1.90156	0.0344436
483671	chr1	48367001	48367100	-1.19738	0.0430136
483672	chr1	48367101	48367200	-1.18798	0.0432148
483694	chr1	48369301	48369400	-1.73523	0.0103224
483696	chr1	48369501	48369600	-1.37396	0.014545
483697	chr1	48369601	48369700	-1.24593	0.0182109
483820	chr1	48381901	48382000	-1.49656	0.0401037
484612	chr1	48461101	48461200	-1.54406	0.0232136
484613	chr1	48461201	48461300	-1.33015	0.0398706
484614	chr1	48461301	48461400	-1.59002	0.0170478
484619	chr1	48461801	48461900	-1.63202	0.0159278
485800	chr1	48579901	48580000	-1.56313	0.0130991
487024	chr1	48702301	48702400	-1.6091	0.0263156
487025	chr1	48702401	48702500	-1.68212	0.0066449
487958	chr1	48795701	48795800	-1.5393	0.0426793
488127	chr1	48812601	48812700	-1.32904	0.0390188
488128	chr1	48812701	48812800	-1.52013	0.00375804
488129	chr1	48812801	48812900	-1.47173	0.00299852
488130	chr1	48812901	48813000	-1.31691	0.0134409
490035	chr1	49003401	49003500	-1.55703	0.0200968
490070	chr1	49006901	49007000	-1.23286	0.0117126
490071	chr1	49007001	49007100	-1.1627	0.0188651
490072	chr1	49007101	49007200	-1.24444	0.00516602
490078	chr1	49007701	49007800	-1.93633	0.00164733
490079	chr1	49007801	49007900	-1.96677	0.00230526
490104	chr1	49010301	49010400	-1.36503	0.0331429
490706	chr1	49070501	49070600	-1.29601	0.0265784
490707	chr1	49070601	49070700	-1.19175	0.0260186
490708	chr1	49070701	49070800	-1.2719	0.0454293
490717	chr1	49071601	49071700	-1.64357	0.0460661
490958	chr1	49095701	49095800	-1.43017	0.0482471
490964	chr1	49096301	49096400	-1.5297	0.012033
490965	chr1	49096401	49096500	-1.37005	0.011247
490966	chr1	49096501	49096600	-1.22107	0.0315494
491192	chr1	49119101	49119200	-1.46526	0.0310563
491229	chr1	49122801	49122900	-1.1948	0.0378202
491296	chr1	49129501	49129600	-1.23779	0.0277953
491297	chr1	49129601	49129700	-1.21188	0.0195899
491306	chr1	49130501	49130600	-1.23218	0.0163213
492158	chr1	49215701	49215800	-1.95999	0.0185322
492159	chr1	49215801	49215900	-2.31752	0.00333987
492245	chr1	49224401	49224500	-1.1842	0.0432258
492597	chr1	49259601	49259700	-1.42552	0.033371
492602	chr1	49260101	49260200	-1.24188	0.0219094
492618	chr1	49261701	49261800	-1.30348	0.0140168
492619	chr1	49261801	49261900	-1.24667	0.00318348
492620	chr1	49261901	49262000	-1.05903	0.0164139
492621	chr1	49262001	49262100	-1.22302	0.00771941
492626	chr1	49262501	49262600	-1.42186	0.0278806
492627	chr1	49262601	49262700	-1.37715	0.0256187
492840	chr1	49283901	49284000	-1.02444	0.0218049
492841	chr1	49284001	49284100	-1.67731	0.000943562
492842	chr1	49284101	49284200	-2.11819	0.00314676
492850	chr1	49284901	49285000	-1.46495	0.0298888
492851	chr1	49285001	49285100	-1.59981	0.010822
492880	chr1	49287901	49288000	-1.9114	0.00401973
492881	chr1	49288001	49288100	-1.9186	0.00648207
492882	chr1	49288101	49288200	-1.8735	0.0157739
492883	chr1	49288201	49288300	-1.60581	0.0186594
494827	chr1	49482601	49482700	-1.80454	0.00798227
495103	chr1	49510201	49510300	-1.64325	0.0344436
495104	chr1	49510301	49510400	-1.59018	0.00412175
495150	chr1	49514901	49515000	-1.68366	0.0273703
495635	chr1	49563401	49563500	-1.76266	0.0231425
495637	chr1	49563601	49563700	-1.75972	0.00907549
495638	chr1	49563701	49563800	-1.51982	0.0426917
495663	chr1	49566201	49566300	-1.31084	0.0262105
496189	chr1	49618801	49618900	-1.43058	0.0472273
496190	chr1	49618901	49619000	-2.31933	0.000623188
496191	chr1	49619001	49619100	-2.39823	0.000615083
496587	chr1	49658601	49658700	-1.29422	0.0243446
496588	chr1	49658701	49658800	-1.71108	0.0056897
496589	chr1	49658801	49658900	-1.89006	0.000494086
496590	chr1	49658901	49659000	-2.75726	3.29e-05
496801	chr1	49680001	49680100	-1.81418	0.0131232
497731	chr1	49773001	49773100	-1.76877	0.0123939
497732	chr1	49773101	49773200	-1.92282	0.02574
498007	chr1	49800601	49800700	-1.20041	0.0316895
498008	chr1	49800701	49800800	-1.38235	0.0109192
498309	chr1	49830801	49830900	-1.22816	0.0488372
498325	chr1	49832401	49832500	-1.29959	0.0409261
498326	chr1	49832501	49832600	-1.79247	0.0108533
498328	chr1	49832701	49832800	-1.56056	0.0117233
498329	chr1	49832801	49832900	-1.53692	0.00634286
498330	chr1	49832901	49833000	-1.59647	0.00694151
498331	chr1	49833001	49833100	-1.65592	0.0131781
498333	chr1	49833201	49833300	-1.34458	0.0301591
498334	chr1	49833301	49833400	-1.33815	0.0128663
498335	chr1	49833401	49833500	-1.39673	0.0116196
498755	chr1	49875401	49875500	-1.4621	0.0143828
498756	chr1	49875501	49875600	-1.92597	0.0031571
498774	chr1	49877301	49877400	-1.55781	0.0199153
498775	chr1	49877401	49877500	-1.62962	0.00203783
498776	chr1	49877501	49877600	-1.32307	0.0187918
498787	chr1	49878601	49878700	-1.10313	0.0491563
498792	chr1	49879101	49879200	-1.23624	0.0244144
498793	chr1	49879201	49879300	-1.45832	0.00230298
498794	chr1	49879301	49879400	-1.64873	0.00146133
498795	chr1	49879401	49879500	-1.57823	0.0110422
498802	chr1	49880101	49880200	-1.67345	0.00239669
498803	chr1	49880201	49880300	-1.94858	0.000298039
498804	chr1	49880301	49880400	-2.00474	0.00222476
498821	chr1	49882001	49882100	-1.44144	0.0443409
498822	chr1	49882101	49882200	-1.80151	0.000941981
498823	chr1	49882201	49882300	-1.57155	0.00359578
498824	chr1	49882301	49882400	-1.40969	0.0135249
498959	chr1	49895801	49895900	-1.94914	0.0160512
498960	chr1	49895901	49896000	-2.10017	0.00680272
498961	chr1	49896001	49896100	-1.71538	0.0118867
499198	chr1	49919701	49919800	-1.24687	0.0183071
499199	chr1	49919801	49919900	-1.14325	0.0236948
499367	chr1	49936601	49936700	-1.55001	0.0153167
499393	chr1	49939201	49939300	-1.02734	0.039975
499394	chr1	49939301	49939400	-1.5628	0.00292332
499405	chr1	49940401	49940500	-1.53857	0.00761282
499406	chr1	49940501	49940600	-1.42872	0.00622387
499407	chr1	49940601	49940700	-1.16096	0.0241738
499408	chr1	49940701	49940800	-1.23504	0.0318889
500024	chr1	50002301	50002400	-1.25712	0.0145174
500025	chr1	50002401	50002500	-1.10274	0.0244713
500166	chr1	50016501	50016600	-1.40079	0.0281867
500307	chr1	50030601	50030700	-1.57054	0.0280864
501019	chr1	50101801	50101900	-1.3849	0.0309944
502018	chr1	50201701	50201800	-1.78766	0.0342049
502410	chr1	50240901	50241000	-1.35264	0.0385511
502411	chr1	50241001	50241100	-1.47806	0.0448456
502428	chr1	50242701	50242800	-1.49149	0.0345092
504976	chr1	50497501	50497600	-1.37055	0.0395889
505125	chr1	50512401	50512500	-1.7332	0.0227797
505991	chr1	50599001	50599100	-1.36928	0.0434156
506138	chr1	50613701	50613800	-1.72337	0.0136348
507314	chr1	50731301	50731400	-1.5637	0.0179965
507484	chr1	50748301	50748400	-1.33424	0.0319426
507618	chr1	50761701	50761800	-1.55537	0.0311835
507619	chr1	50761801	50761900	-1.55749	0.0426917
507620	chr1	50761901	50762000	-1.68852	0.0131358
507659	chr1	50765801	50765900	-1.5724	0.00562958
508101	chr1	50810001	50810100	-1.57907	0.00513946
508102	chr1	50810101	50810200	-1.75847	0.00393441
508644	chr1	50864301	50864400	-1.82942	0.00401041
508645	chr1	50864401	50864500	-1.38684	0.0332351
508646	chr1	50864501	50864600	-1.70688	0.0155775
508654	chr1	50865301	50865400	-1.64742	0.00747163
508655	chr1	50865401	50865500	-1.74502	0.00503241
508656	chr1	50865501	50865600	-1.5679	0.0117284
508843	chr1	50884201	50884300	-1.45772	0.0332351
508868	chr1	50886701	50886800	-2.00682	0.00351582
508869	chr1	50886801	50886900	-1.88682	0.0131232
509057	chr1	50905601	50905700	-1.72883	0.0344436
509058	chr1	50905701	50905800	-1.59995	0.044361
509080	chr1	50907901	50908000	-1.68787	0.00513368
509170	chr1	50916901	50917000	-1.31559	0.0488372
509171	chr1	50917001	50917100	-1.75541	0.0114075
509172	chr1	50917101	50917200	-1.75541	0.0114075
509186	chr1	50918501	50918600	-1.63812	0.00299734
509187	chr1	50918601	50918700	-1.89109	0.00114051
509188	chr1	50918701	50918800	-1.57848	0.0292891
509261	chr1	50926001	50926100	-2.03198	0.0118928
509262	chr1	50926101	50926200	-1.9993	0.00439415
509263	chr1	50926201	50926300	-2.14919	0.00159968
509370	chr1	50936901	50937000	-1.73297	0.0384676
512057	chr1	51205601	51205700	-1.15191	0.033649
512255	chr1	51225401	51225500	-1.43412	0.0328819
512519	chr1	51251801	51251900	-1.43209	0.0302699
512520	chr1	51251901	51252000	-1.5329	0.0121335
512521	chr1	51252001	51252100	-1.58876	0.0344559
512525	chr1	51252401	51252500	-1.73626	0.0227797
512622	chr1	51262101	51262200	-2.30533	0.00242367
512623	chr1	51262201	51262300	-2.27725	0.00248318
512624	chr1	51262301	51262400	-2.1122	0.0216653
513409	chr1	51340801	51340900	-2.37318	0.000137887
513410	chr1	51340901	51341000	-1.64505	0.00411535
513411	chr1	51341001	51341100	-1.19362	0.0491883
513751	chr1	51375001	51375100	-1.16911	0.038499
513850	chr1	51384901	51385000	-1.75377	0.0413184
513880	chr1	51387901	51388000	-1.99108	0.00982888
513881	chr1	51388001	51388100	-1.48858	0.0232689
513903	chr1	51390201	51390300	-1.44974	0.00461709
513904	chr1	51390301	51390400	-1.52034	0.0134944
514028	chr1	51402701	51402800	-1.55173	0.0250321
514683	chr1	51468201	51468300	-1.79062	0.0377574
515010	chr1	51500901	51501000	-1.66231	0.00467721
515831	chr1	51583001	51583100	-1.68612	0.00811146
515871	chr1	51587001	51587100	-1.38785	0.0485967
515965	chr1	51596401	51596500	-1.48251	0.0422474
516330	chr1	51632901	51633000	-1.58965	0.0366068
516515	chr1	51651401	51651500	-1.19341	0.0438775
516516	chr1	51651501	51651600	-1.25149	0.0430429
517018	chr1	51701701	51701800	-1.38637	0.0271958
518557	chr1	51855601	51855700	-1.55629	0.0344436
519124	chr1	51912301	51912400	-1.60224	0.0405807
519761	chr1	51976001	51976100	-1.53693	0.0264549
519762	chr1	51976101	51976200	-1.63857	0.0344436
519811	chr1	51981001	51981100	-1.73478	0.0227797
519812	chr1	51981101	51981200	-1.66106	0.0188554
520664	chr1	52066301	52066400	-1.52748	0.0301796
521608	chr1	52160701	52160800	-1.50851	0.0191584
521609	chr1	52160801	52160900	-2.0943	0.00333987
521641	chr1	52164001	52164100	-1.70482	0.0306151
521642	chr1	52164101	52164200	-1.53819	0.0334511
521692	chr1	52169101	52169200	-1.57521	0.0311897
521722	chr1	52172101	52172200	-1.46987	0.0352243
521723	chr1	52172201	52172300	-1.23114	0.0393611
521730	chr1	52172901	52173000	-1.54333	0.0132463
521749	chr1	52174801	52174900	-1.82854	0.0166685
521981	chr1	52198001	52198100	-1.44803	0.031529
521982	chr1	52198101	52198200	-1.30635	0.0456549
522041	chr1	52204001	52204100	-1.91081	0.0211338
522042	chr1	52204101	52204200	-1.83267	0.0339619
522544	chr1	52254301	52254400	-1.74401	0.0282685
522546	chr1	52254501	52254600	-1.41424	0.045819
522763	chr1	52276201	52276300	-1.7265	0.0227797
523988	chr1	52398701	52398800	2.45495	0.0396544
524418	chr1	52441701	52441800	-1.46045	0.0484379
524519	chr1	52451801	52451900	-1.43591	0.0466744
524520	chr1	52451901	52452000	-1.63465	0.0344436
524535	chr1	52453401	52453500	-1.31956	0.020125
525407	chr1	52540601	52540700	-1.57163	0.0380713
525417	chr1	52541601	52541700	-2.31773	0.00177512
526472	chr1	52647101	52647200	-1.59066	0.0427673
527370	chr1	52736901	52737000	-1.50525	0.0276917
527372	chr1	52737101	52737200	-1.8033	0.0357305
527617	chr1	52761601	52761700	-2.33441	0.00119508
527618	chr1	52761701	52761800	-2.33441	0.00119508
527631	chr1	52763001	52763100	-1.95288	0.0471064
527632	chr1	52763101	52763200	-1.95288	0.0471064
527633	chr1	52763201	52763300	-1.95288	0.0471064
528077	chr1	52807601	52807700	-1.73648	0.0131232
528118	chr1	52811701	52811800	-1.56492	0.00926814
528124	chr1	52812301	52812400	-1.8931	0.0153154
528202	chr1	52820101	52820200	2.31986	0.0491743
528836	chr1	52883501	52883600	-1.55443	0.0499582
529089	chr1	52908801	52908900	-1.74788	0.0195913
529090	chr1	52908901	52909000	-1.89375	0.0300581
529411	chr1	52941001	52941100	-1.7267	0.0344436
529561	chr1	52956001	52956100	-1.57805	0.00970259
530048	chr1	53004701	53004800	-1.47813	0.00744075
530049	chr1	53004801	53004900	-1.43622	0.0427299
530061	chr1	53006001	53006100	-1.28896	0.0479455
530090	chr1	53008901	53009000	-1.73991	0.0185322
530101	chr1	53010001	53010100	-1.52072	0.0252061
530102	chr1	53010101	53010200	-1.63794	0.0488372
530292	chr1	53029101	53029200	-1.54882	0.0488372
530414	chr1	53041301	53041400	1.95939	0.0494369
532062	chr1	53206101	53206200	-1.33617	0.0379722
532218	chr1	53221701	53221800	-1.42096	0.0250286
532219	chr1	53221801	53221900	-1.53383	0.0330785
532348	chr1	53234701	53234800	-1.39901	0.0366974
534364	chr1	53436301	53436400	-1.94946	0.0173301
534365	chr1	53436401	53436500	-1.90708	0.0139333
537343	chr1	53734201	53734300	-1.52828	0.0311581
538184	chr1	53818301	53818400	-1.28855	0.030928
538674	chr1	53867301	53867400	-1.24812	0.0335771
539168	chr1	53916701	53916800	-1.96143	0.00146699
539169	chr1	53916801	53916900	-1.73379	0.0170549
539170	chr1	53916901	53917000	-1.47196	0.0296383
539222	chr1	53922101	53922200	-1.28518	0.0469797
539321	chr1	53932001	53932100	-1.32943	0.0252061
541594	chr1	54159301	54159400	-1.66311	0.049118
543123	chr1	54312201	54312300	-1.47173	0.0488372
543837	chr1	54383601	54383700	-1.31503	0.0344436
545892	chr1	54589101	54589200	-1.81853	0.00887222
545893	chr1	54589201	54589300	-1.99597	0.00333987
545989	chr1	54598801	54598900	-1.11736	0.0423336
546003	chr1	54600201	54600300	-1.72954	0.0344436
546569	chr1	54656801	54656900	-1.74075	0.0245349
546939	chr1	54693801	54693900	-1.82429	0.0183542
546995	chr1	54699401	54699500	-1.6862	0.0399752
546996	chr1	54699501	54699600	-2.0276	0.00664009
546997	chr1	54699601	54699700	-2.84086	0.00189498
547121	chr1	54712001	54712100	-1.68071	0.0102171
548684	chr1	54868301	54868400	-1.16495	0.0473856
548685	chr1	54868401	54868500	-1.44681	0.00886894
548702	chr1	54870101	54870200	-1.9609	0.00435484
549065	chr1	54906401	54906500	-1.4894	0.00951088
551178	chr1	55117701	55117800	-1.38664	0.0208309
551179	chr1	55117801	55117900	-1.31532	0.0344436
552199	chr1	55219801	55219900	-1.19501	0.0409261
552711	chr1	55271001	55271100	-1.67091	0.0134548
552719	chr1	55271801	55271900	-1.69432	0.00944703
552720	chr1	55271901	55272000	-1.58991	0.0186329
552721	chr1	55272001	55272100	-1.36184	0.0284184
552921	chr1	55292001	55292100	-1.32721	0.0332064
552922	chr1	55292101	55292200	-1.82565	0.0481948
553560	chr1	55355901	55356000	-1.5678	0.0486376
554201	chr1	55420001	55420100	-2.03042	0.0298333
554202	chr1	55420101	55420200	-2.03042	0.0298333
554203	chr1	55420201	55420300	-2.33494	0.00442961
554559	chr1	55455801	55455900	-1.47175	0.0488372
554597	chr1	55459601	55459700	-1.31372	0.0344436
554883	chr1	55488201	55488300	-2.05766	0.00365021
554884	chr1	55488301	55488400	-1.71796	0.00528663
554948	chr1	55494701	55494800	-1.39735	0.0287908
554949	chr1	55494801	55494900	-1.43662	0.042146
554950	chr1	55494901	55495000	-1.47533	0.0488372
554952	chr1	55495101	55495200	-1.72742	0.0257824
554954	chr1	55495301	55495400	-1.50551	0.00655147
554955	chr1	55495401	55495500	-1.40444	0.0142397
554956	chr1	55495501	55495600	-1.55874	0.0118454
554967	chr1	55496601	55496700	-1.39068	0.0406375
555082	chr1	55508101	55508200	-1.22896	0.0488372
555142	chr1	55514101	55514200	-1.21843	0.0253185
555143	chr1	55514201	55514300	-1.49323	0.0175224
555655	chr1	55565401	55565500	-1.50689	0.0209879
555656	chr1	55565501	55565600	-1.83247	0.00752809
555665	chr1	55566401	55566500	-1.13625	0.0423419
555957	chr1	55595601	55595700	-1.32671	0.0477494
556626	chr1	55662501	55662600	-1.83902	0.0283242
556627	chr1	55662601	55662700	-1.94125	0.0268593
556683	chr1	55668201	55668300	-1.36667	0.0354211
556712	chr1	55671101	55671200	-2.00414	0.00382439
556713	chr1	55671201	55671300	-1.60959	0.0265787
556714	chr1	55671301	55671400	-1.87094	0.00737078
556761	chr1	55676001	55676100	-1.23006	0.0344436
557994	chr1	55799301	55799400	-1.3106	0.0473344
558001	chr1	55800001	55800100	-2.09329	0.00565656
558002	chr1	55800101	55800200	-2.0234	0.00658212
558928	chr1	55892701	55892800	-1.31383	0.0488372
559678	chr1	55967701	55967800	-1.35267	0.0136795
559679	chr1	55967801	55967900	-1.36442	0.0237833
559680	chr1	55967901	55968000	-1.26996	0.025259
561690	chr1	56168901	56169000	-2.11358	0.00238648
562446	chr1	56244501	56244600	-2.44693	0.000272327
562447	chr1	56244601	56244700	-2.36654	8.45e-05
562448	chr1	56244701	56244800	-2.07285	0.000824836
562449	chr1	56244801	56244900	-1.96545	0.00351582
562717	chr1	56271601	56271700	-2.01789	0.00438738
562721	chr1	56272001	56272100	-1.40284	0.0313926
562734	chr1	56273301	56273400	-1.40133	0.0400279
562741	chr1	56274001	56274100	-1.52201	0.0413056
562742	chr1	56274101	56274200	-1.71787	0.0133626
562743	chr1	56274201	56274300	-1.58261	0.0279736
562744	chr1	56274301	56274400	-1.95619	0.0132662
562813	chr1	56281201	56281300	-1.62162	0.0247562
562817	chr1	56281601	56281700	-1.70562	0.0144085
563510	chr1	56350901	56351000	-1.62904	0.0282168
563511	chr1	56351001	56351100	-1.49291	0.0475255
563512	chr1	56351101	56351200	-1.42164	0.0467116
563661	chr1	56366001	56366100	-1.15378	0.0260972
563665	chr1	56366401	56366500	-1.05344	0.0115015
563666	chr1	56366501	56366600	-1.33617	0.000556743
563667	chr1	56366601	56366700	-1.83278	0.000721752
563668	chr1	56366701	56366800	-1.55867	0.0298113
563669	chr1	56366801	56366900	-1.59995	0.00782421
563670	chr1	56366901	56367000	-1.52225	0.00964272
563677	chr1	56367601	56367700	-1.44659	0.0197799
563678	chr1	56367701	56367800	-1.3256	0.0271442
563679	chr1	56367801	56367900	-1.2748	0.0337412
563680	chr1	56367901	56368000	-1.37362	0.0129182
563683	chr1	56368201	56368300	-1.23942	0.0326305
563684	chr1	56368301	56368400	-1.16857	0.0480762
563685	chr1	56368401	56368500	-1.24766	0.029037
563687	chr1	56368601	56368700	-1.92375	0.00119362
563688	chr1	56368701	56368800	-1.88832	0.00178507
563689	chr1	56368801	56368900	-1.87978	9.74e-05
563690	chr1	56368901	56369000	-1.42384	0.00333822
563691	chr1	56369001	56369100	-1.53095	0.00270353
563824	chr1	56382301	56382400	-1.34607	0.0457782
564221	chr1	56422001	56422100	-1.24394	0.03387
566820	chr1	56681901	56682000	-1.50162	0.0147092
569430	chr1	56942901	56943000	-1.33771	0.0426917
571470	chr1	57146901	57147000	-1.52328	0.0443994
571471	chr1	57147001	57147100	-1.9633	0.00928231
571472	chr1	57147101	57147200	-1.8164	0.0146797
571858	chr1	57185701	57185800	-1.66485	0.0157698
571972	chr1	57197101	57197200	-1.72935	0.00333379
571973	chr1	57197201	57197300	-2.2281	2.9e-05
571974	chr1	57197301	57197400	-2.65226	1.44e-05
572073	chr1	57207201	57207300	-1.15912	0.0361821
572146	chr1	57214501	57214600	-1.93399	0.00519636
572277	chr1	57227601	57227700	-1.38824	0.0352487
572278	chr1	57227701	57227800	-1.45469	0.0252061
572279	chr1	57227801	57227900	-1.66907	0.0151712
572495	chr1	57249401	57249500	-1.23031	0.0344436
573188	chr1	57318701	57318800	-1.68893	0.0455788
573189	chr1	57318801	57318900	-1.68893	0.0455788
573864	chr1	57386301	57386400	-1.68018	0.010946
573865	chr1	57386401	57386500	-1.68018	0.010946
575239	chr1	57523801	57523900	-1.38908	0.0252061
575649	chr1	57564801	57564900	-2.1569	0.001433
575650	chr1	57564901	57565000	-1.6381	0.0488372
575686	chr1	57568501	57568600	-2.00003	0.00394048
575687	chr1	57568601	57568700	-1.69357	0.0120356
577012	chr1	57701101	57701200	-1.46797	0.0488372
577479	chr1	57747801	57747900	-1.51734	0.016453
578914	chr1	57891301	57891400	-1.55631	0.0424775
579129	chr1	57912801	57912900	-1.37418	0.018148
579130	chr1	57912901	57913000	-1.56646	0.0157404
579131	chr1	57913001	57913100	-1.28565	0.033649
579133	chr1	57913201	57913300	-1.72987	0.0344436
580508	chr1	58050701	58050800	-1.07221	0.0454953
580509	chr1	58050801	58050900	-1.24526	0.0185853
581079	chr1	58107801	58107900	-1.47256	0.0344436
581155	chr1	58115401	58115500	-1.46988	0.0486283
581156	chr1	58115501	58115600	-1.52543	0.00930739
581157	chr1	58115601	58115700	-1.42312	0.00663239
581268	chr1	58126701	58126800	-1.37411	0.0343592
581286	chr1	58128501	58128600	-1.45913	0.0329919
581287	chr1	58128601	58128700	-1.49367	0.0147496
581288	chr1	58128701	58128800	-1.26927	0.0258185
581289	chr1	58128801	58128900	-1.53848	0.014856
581290	chr1	58128901	58129000	-1.73602	0.00715479
581295	chr1	58129401	58129500	-1.03505	0.0393867
581296	chr1	58129501	58129600	-1.19599	0.0408191
581301	chr1	58130001	58130100	-1.52856	0.0491563
582251	chr1	58225001	58225100	-1.18404	0.0462262
582252	chr1	58225101	58225200	-1.31708	0.0181208
582253	chr1	58225201	58225300	-1.42549	0.0409261
582693	chr1	58269201	58269300	-1.47142	0.0488372
582694	chr1	58269301	58269400	-1.3917	0.0332351
582700	chr1	58269901	58270000	-1.18339	0.0316348
582707	chr1	58270601	58270700	-1.31043	0.048051
582723	chr1	58272201	58272300	-1.2073	0.047682
582724	chr1	58272301	58272400	-1.315	0.0206642
582725	chr1	58272401	58272500	-1.43866	0.049199
582728	chr1	58272701	58272800	-1.14414	0.0491563
582731	chr1	58273001	58273100	-1.23028	0.00656547
582732	chr1	58273101	58273200	-1.44265	0.00210805
582733	chr1	58273201	58273300	-1.75496	0.000264042
582734	chr1	58273301	58273400	-1.75244	0.00178252
582735	chr1	58273401	58273500	-1.2092	0.0343173
582736	chr1	58273501	58273600	-1.31875	0.0237314
582738	chr1	58273701	58273800	-2.16377	1.33e-05
582739	chr1	58273801	58273900	-2.08799	3.65e-05
582740	chr1	58273901	58274000	-1.34702	0.00736821
583226	chr1	58322501	58322600	-1.43986	0.0390765
583734	chr1	58373301	58373400	-1.58177	0.011403
583735	chr1	58373401	58373500	-1.54076	0.0413561
583740	chr1	58373901	58374000	-1.69741	0.0413385
583744	chr1	58374301	58374400	-1.35252	0.0185269
583746	chr1	58374501	58374600	-1.69161	0.000471911
583747	chr1	58374601	58374700	-1.63508	0.00454651
583753	chr1	58375201	58375300	-1.75759	0.0237202
583754	chr1	58375301	58375400	-1.48129	0.0479414
583762	chr1	58376101	58376200	-1.62545	0.0100488
583765	chr1	58376401	58376500	-1.32975	0.0264876
583767	chr1	58376601	58376700	-1.40201	0.0469427
583775	chr1	58377401	58377500	-1.39075	0.00956106
584894	chr1	58489301	58489400	-1.44193	0.0200819
584914	chr1	58491301	58491400	-1.33549	0.0491563
584918	chr1	58491701	58491800	-1.6769	0.0258973
584919	chr1	58491801	58491900	-1.67449	0.0230039
584946	chr1	58494501	58494600	-1.39	0.0388975
584947	chr1	58494601	58494700	-1.48112	0.0148007
585597	chr1	58559601	58559700	-1.61417	0.0422818
586482	chr1	58648101	58648200	-1.45857	0.0366376
586666	chr1	58666501	58666600	-1.22799	0.0488372
586809	chr1	58680801	58680900	-1.85578	0.00919139
586810	chr1	58680901	58681000	-1.97179	0.00682451
586811	chr1	58681001	58681100	-2.12403	0.00696459
586830	chr1	58682901	58683000	-1.36358	0.0260916
586831	chr1	58683001	58683100	-1.50406	0.0475946
586907	chr1	58690601	58690700	-1.87341	0.0316938
586908	chr1	58690701	58690800	-1.87341	0.0316938
587713	chr1	58771201	58771300	-1.75892	0.0311656
588442	chr1	58844101	58844200	-1.56868	0.0492543
588885	chr1	58888401	58888500	-1.07751	0.0264069
589189	chr1	58918801	58918900	-1.91808	0.0162351
589597	chr1	58959601	58959700	-1.40466	0.0158478
589598	chr1	58959701	58959800	-1.4727	0.00904479
589599	chr1	58959801	58959900	-1.32304	0.0423556
589632	chr1	58963101	58963200	-1.54682	0.022859
589633	chr1	58963201	58963300	-1.50493	0.0401039
589943	chr1	58994201	58994300	-1.33413	0.0349962
591666	chr1	59166501	59166600	-1.8202	0.0131232
591667	chr1	59166601	59166700	-1.55191	0.0490252
591668	chr1	59166701	59166800	-1.63463	0.0443985
591964	chr1	59196301	59196400	-1.52374	0.0252061
591965	chr1	59196401	59196500	-1.91118	0.00773591
592528	chr1	59252701	59252800	-1.74436	0.0252061
592562	chr1	59256101	59256200	-2.23983	0.00230526
592563	chr1	59256201	59256300	-1.86972	0.0100823
592564	chr1	59256301	59256400	-1.66045	0.0131232
592565	chr1	59256401	59256500	-1.58508	0.0250814
593343	chr1	59334201	59334300	-1.49689	0.0470643
593700	chr1	59369901	59370000	-1.67217	0.0209327
593701	chr1	59370001	59370100	-1.47907	0.0268928
593702	chr1	59370101	59370200	-1.36375	0.0322924
593707	chr1	59370601	59370700	-1.17214	0.0334934
593718	chr1	59371701	59371800	-1.17778	0.0422538
593747	chr1	59374601	59374700	-1.61373	0.0112972
593748	chr1	59374701	59374800	-1.34335	0.037871
594630	chr1	59462901	59463000	-1.88409	0.00652987
594631	chr1	59463001	59463100	-1.86638	0.0210791
595173	chr1	59517201	59517300	-1.37706	0.0182389
595345	chr1	59534401	59534500	-1.09594	0.029239
595346	chr1	59534501	59534600	-1.50209	0.00192794
595347	chr1	59534601	59534700	-2.03059	0.00110142
595348	chr1	59534701	59534800	-1.61315	0.0163831
595349	chr1	59534801	59534900	-1.60021	0.00175178
595350	chr1	59534901	59535000	-1.53667	0.00362993
595378	chr1	59537701	59537800	-1.55861	0.0140829
595379	chr1	59537801	59537900	-2.13516	0.000892477
595380	chr1	59537901	59538000	-2.05811	0.0104721
595383	chr1	59538201	59538300	-1.57647	0.017083
595384	chr1	59538301	59538400	-1.96547	0.00168927
595864	chr1	59586301	59586400	-1.57737	0.0246919
595877	chr1	59587601	59587700	-1.44059	0.017083
595954	chr1	59595301	59595400	-1.31561	0.0227797
596122	chr1	59612101	59612200	-1.75098	0.00722939
596123	chr1	59612201	59612300	-1.7442	0.0252061
596375	chr1	59637401	59637500	-1.2077	0.0464191
596481	chr1	59648001	59648100	-1.30646	0.0179509
596482	chr1	59648101	59648200	-1.5814	0.00541169
596483	chr1	59648201	59648300	-1.67611	0.0389469
596513	chr1	59651201	59651300	-1.42381	0.0409261
596516	chr1	59651501	59651600	-1.55046	0.0224085
596522	chr1	59652101	59652200	-1.81697	0.00559179
596523	chr1	59652201	59652300	-1.81618	0.000395666
596524	chr1	59652301	59652400	-1.13106	0.0170552
596935	chr1	59693401	59693500	-1.58376	0.0377014
596936	chr1	59693501	59693600	-1.90084	0.00887222
597447	chr1	59744601	59744700	-1.76639	0.0115547
598066	chr1	59806501	59806600	-1.15053	0.0423884
600025	chr1	60002401	60002500	-1.74832	0.0141227
600026	chr1	60002501	60002600	-1.95506	0.000386984
600027	chr1	60002601	60002700	-2.04326	0.000647844
600031	chr1	60003001	60003100	-1.51643	0.034354
600032	chr1	60003101	60003200	-1.77713	0.00249372
600033	chr1	60003201	60003300	-1.49461	0.00741089
600034	chr1	60003301	60003400	-1.80896	0.00459948
605508	chr1	60550701	60550800	-1.97431	0.00393441
605509	chr1	60550801	60550900	-1.65975	0.00616563
605510	chr1	60550901	60551000	-1.69089	0.00243697
605512	chr1	60551101	60551200	-1.76952	0.0022098
605514	chr1	60551301	60551400	-1.44664	0.0113279
605515	chr1	60551401	60551500	-1.54443	0.00367448
605516	chr1	60551501	60551600	-1.89285	0.00377723
605517	chr1	60551601	60551700	-1.80333	0.0131358
605618	chr1	60561701	60561800	-1.30974	0.0430337
605619	chr1	60561801	60561900	-1.42497	0.0293642
607470	chr1	60746901	60747000	-1.31555	0.0344436
607827	chr1	60782601	60782700	-1.30733	0.0421034
608178	chr1	60817701	60817800	-2.32498	0.000210376
608179	chr1	60817801	60817900	-1.38998	0.0199662
610184	chr1	61018301	61018400	-2.08667	0.00230526
610185	chr1	61018401	61018500	-1.52504	0.0185322
610359	chr1	61035801	61035900	-1.61869	0.0277349
612606	chr1	61260501	61260600	-1.37477	0.0408813
612833	chr1	61283201	61283300	-1.3406	0.0479741
612834	chr1	61283301	61283400	-1.33061	0.0391487
614895	chr1	61489401	61489500	-1.14762	0.0491563
617024	chr1	61702301	61702400	-1.89504	0.0040827
617025	chr1	61702401	61702500	-1.95516	0.000940599
[truncated: 90,574 more rows]

## Sheet: BPS
	chr	start	stop	edgeR.logFC	edgeR.p.value
1349	chr1	134801	134900	-1.80607	0.0247349
2678	chr1	267701	267800	3.292	0.0496621
2716	chr1	271501	271600	-1.5099	0.0331398
2717	chr1	271601	271700	-1.84341	0.0112243
3627	chr1	362601	362700	-1.69686	0.043674
4328	chr1	432701	432800	-1.83295	0.0271249
4706	chr1	470501	470600	-2.55958	0.00295593
4707	chr1	470601	470700	-2.55958	0.00295593
5913	chr1	591201	591300	-1.87379	0.0177861
5919	chr1	591801	591900	-1.77005	0.0427267
5922	chr1	592101	592200	-2.53108	0.00166408
6293	chr1	629201	629300	-1.9605	0.0155094
6294	chr1	629301	629400	-1.81918	0.0126417
6298	chr1	629701	629800	-1.49579	0.0449548
6299	chr1	629801	629900	-1.68229	0.0232306
6300	chr1	629901	630000	-1.79999	0.0174659
6305	chr1	630401	630500	-1.66265	0.0459038
6306	chr1	630501	630600	-2.12093	0.00832845
6307	chr1	630601	630700	-2.20962	0.0065182
6335	chr1	633401	633500	-1.99943	0.0227472
7800	chr1	779901	780000	-1.66734	0.0463345
8019	chr1	801801	801900	-1.81837	0.0127038
8300	chr1	829901	830000	-2.75115	0.000357893
8301	chr1	830001	830100	-2.54204	0.00302626
9296	chr1	929501	929600	-1.88656	0.0463253
9297	chr1	929601	929700	-2.23403	0.0103957
10446	chr1	1044501	1044600	-2.59606	0.000501737
10447	chr1	1044601	1044700	-2.46398	0.00176646
10525	chr1	1052401	1052500	-2.30098	0.00324843
10975	chr1	1097401	1097500	-2.24314	0.00151859
11025	chr1	1102401	1102500	-1.61817	0.0320733
11123	chr1	1112201	1112300	-1.6696	0.0391822
11872	chr1	1187101	1187200	3.82755	0.0226055
13886	chr1	1388501	1388600	-1.66295	0.0484666
14303	chr1	1430201	1430300	-2.04442	0.00472777
14528	chr1	1452701	1452800	-2.09399	0.00717393
14529	chr1	1452801	1452900	-2.16703	0.00608354
14842	chr1	1484101	1484200	-1.6164	0.043674
15191	chr1	1519001	1519100	-1.85765	0.0483436
16422	chr1	1642101	1642200	-1.71785	0.0480441
16435	chr1	1643401	1643500	-1.87784	0.0176289
16436	chr1	1643501	1643600	-2.09231	0.00440021
16437	chr1	1643601	1643700	-2.48463	0.000682342
16499	chr1	1649801	1649900	3.55614	0.0411701
16517	chr1	1651601	1651700	-2.10962	0.016863
16541	chr1	1654001	1654100	-1.67748	0.0412705
16803	chr1	1680201	1680300	-2.21821	0.00349558
16856	chr1	1685501	1685600	-2.19564	0.00262135
16857	chr1	1685601	1685700	-2.41153	0.000381628
17365	chr1	1736401	1736500	3.46262	0.0385858
17942	chr1	1794101	1794200	-1.57167	0.0443577
18017	chr1	1801601	1801700	-2.27324	0.00501295
18018	chr1	1801701	1801800	-2.26149	0.00316522
18037	chr1	1803601	1803700	-1.75499	0.0359086
18038	chr1	1803701	1803800	-1.29398	0.0476561
18143	chr1	1814201	1814300	-2.39476	0.0063735
18144	chr1	1814301	1814400	-2.39476	0.0063735
18528	chr1	1852701	1852800	-2.86426	8.65e-05
18529	chr1	1852801	1852900	-2.76684	0.00013333
18716	chr1	1871501	1871600	-2.13792	0.00500494
18805	chr1	1880401	1880500	3.52007	0.035213
19350	chr1	1934901	1935000	-1.71016	0.0474334
19647	chr1	1964601	1964700	3.65506	0.0402111
19713	chr1	1971201	1971300	-1.78367	0.0224365
19933	chr1	1993201	1993300	-1.51236	0.0356185
19934	chr1	1993301	1993400	-1.64073	0.0367349
19935	chr1	1993401	1993500	-1.59059	0.0238939
19994	chr1	1999301	1999400	-2.14452	0.0125526
21174	chr1	2117301	2117400	-3.04283	5.82e-05
21175	chr1	2117401	2117500	-2.99543	4.8e-05
21398	chr1	2139701	2139800	-2.11539	0.00663097
21640	chr1	2163901	2164000	-1.50145	0.026617
21641	chr1	2164001	2164100	-2.44318	0.000860163
22604	chr1	2260301	2260400	-2.57852	0.00157911
22606	chr1	2260501	2260600	-1.70222	0.0429378
22967	chr1	2296601	2296700	-2.18063	0.0131176
26548	chr1	2654701	2654800	-2.27248	0.000890785
26549	chr1	2654801	2654900	-2.2729	0.000609494
26550	chr1	2654901	2655000	-2.08672	0.00440034
26569	chr1	2656801	2656900	-1.54135	0.043674
26570	chr1	2656901	2657000	-1.78437	0.0320733
26702	chr1	2670101	2670200	-1.60479	0.0326804
26703	chr1	2670201	2670300	-1.46619	0.0415451
26759	chr1	2675801	2675900	-1.89249	0.0145974
26786	chr1	2678501	2678600	-2.01871	0.00842274
26869	chr1	2686801	2686900	-1.6224	0.0251533
26870	chr1	2686901	2687000	-1.99829	0.00503609
26871	chr1	2687001	2687100	-1.62772	0.027102
26977	chr1	2697601	2697700	-1.91223	0.0113324
26978	chr1	2697701	2697800	-1.82407	0.0106394
26979	chr1	2697801	2697900	-2.23163	0.0031628
31240	chr1	3123901	3124000	-2.86992	0.000100434
31507	chr1	3150601	3150700	-1.88326	0.0208214
32804	chr1	3280301	3280400	-2.09495	0.047485
32969	chr1	3296801	3296900	-1.78884	0.038163
32970	chr1	3296901	3297000	-1.78884	0.038163
33436	chr1	3343501	3343600	-1.61733	0.0320733
34881	chr1	3488001	3488100	-2.08633	0.00975742
37170	chr1	3716901	3717000	-1.8117	0.038331
37171	chr1	3717001	3717100	-1.81054	0.0389843
37654	chr1	3765301	3765400	-2.13793	0.00746844
37660	chr1	3765901	3766000	-2.21273	0.00519458
37661	chr1	3766001	3766100	-2.12641	0.0037699
37662	chr1	3766101	3766200	-2.21637	0.00233966
37668	chr1	3766701	3766800	-1.88435	0.0180899
38648	chr1	3864701	3864800	-1.90978	0.00538928
38649	chr1	3864801	3864900	-2.0067	0.0130696
38688	chr1	3868701	3868800	-1.79219	0.0382957
38757	chr1	3875601	3875700	-1.90591	0.0167242
38838	chr1	3883701	3883800	-1.97546	0.0188582
38839	chr1	3883801	3883900	-1.73222	0.0113434
38991	chr1	3899001	3899100	-1.7875	0.0174544
38992	chr1	3899101	3899200	-2.14022	0.00502958
38993	chr1	3899201	3899300	-1.90053	0.024787
44792	chr1	4479101	4479200	-1.96861	0.00500524
45770	chr1	4576901	4577000	-1.95605	0.00681578
45783	chr1	4578201	4578300	-1.7045	0.026831
47044	chr1	4704301	4704400	-1.30958	0.0392119
47239	chr1	4723801	4723900	-1.83044	0.0373403
49750	chr1	4974901	4975000	-1.78409	0.0320733
49801	chr1	4980001	4980100	-2.02769	0.00769443
49802	chr1	4980101	4980200	-1.94931	0.0103248
54880	chr1	5487901	5488000	-1.69711	0.043674
54881	chr1	5488001	5488100	-1.78318	0.0320733
56055	chr1	5605401	5605500	-2.18694	0.00708919
58933	chr1	5893201	5893300	-1.82173	0.0145974
58934	chr1	5893301	5893400	-1.97115	0.0106394
58991	chr1	5899001	5899100	-1.96018	0.0410686
59181	chr1	5918001	5918100	-1.72496	0.0496752
59637	chr1	5963601	5963700	-1.56229	0.0278768
60361	chr1	6036001	6036100	-1.782	0.0238664
60362	chr1	6036101	6036200	-1.89009	0.0152493
60384	chr1	6038301	6038400	-1.67414	0.0380233
60554	chr1	6055301	6055400	-1.77752	0.00470648
60555	chr1	6055401	6055500	-1.40685	0.0151132
60879	chr1	6087801	6087900	-1.70191	0.0309457
60880	chr1	6087901	6088000	-1.83356	0.0132907
60881	chr1	6088001	6088100	-1.86404	0.0123872
61588	chr1	6158701	6158800	2.57919	0.0249875
61589	chr1	6158801	6158900	2.44273	0.00950642
61590	chr1	6158901	6159000	2.60224	0.0201915
61591	chr1	6159001	6159100	4.14783	0.003528
61592	chr1	6159101	6159200	3.70839	0.0127874
61625	chr1	6162401	6162500	-1.53391	0.0310653
62165	chr1	6216401	6216500	-1.80467	0.0330677
62318	chr1	6231701	6231800	-2.39549	0.00279791
62319	chr1	6231801	6231900	-2.10993	0.0108155
62374	chr1	6237301	6237400	-1.59741	0.048262
62892	chr1	6289101	6289200	3.46201	0.0336271
62936	chr1	6293501	6293600	-1.88309	0.0204822
62937	chr1	6293601	6293700	-2.05421	0.0121733
63031	chr1	6303001	6303100	-1.86353	0.0229458
63032	chr1	6303101	6303200	-1.74903	0.0336424
63665	chr1	6366401	6366500	-1.61548	0.0448455
63782	chr1	6378101	6378200	-1.59362	0.0280775
63808	chr1	6380701	6380800	-1.77629	0.0185373
63809	chr1	6380801	6380900	-2.05571	0.00495888
65420	chr1	6541901	6542000	-2.21944	0.0273997
65421	chr1	6542001	6542100	-2.01344	0.0132701
65572	chr1	6557101	6557200	-1.88864	0.0448446
65573	chr1	6557201	6557300	-1.957	0.0407858
65610	chr1	6560901	6561000	3.47214	0.0330926
65656	chr1	6565501	6565600	-1.69848	0.0224365
65774	chr1	6577301	6577400	3.43094	0.0418851
68090	chr1	6808901	6809000	-2.34214	0.000715743
68475	chr1	6847401	6847500	-2.10211	0.0133896
68926	chr1	6892501	6892600	-2.03491	0.00363157
68927	chr1	6892601	6892700	-1.89379	0.0106394
69755	chr1	6975401	6975500	-2.23326	0.00348756
70166	chr1	7016501	7016600	-1.70433	0.0348955
70402	chr1	7040101	7040200	-1.84548	0.0220544
70909	chr1	7090801	7090900	-1.80813	0.0488048
71315	chr1	7131401	7131500	-1.69425	0.0273463
71316	chr1	7131501	7131600	-1.59454	0.0264444
71317	chr1	7131601	7131700	-1.90224	0.00900806
71398	chr1	7139701	7139800	-1.96994	0.0106394
71869	chr1	7186801	7186900	-1.78286	0.0320733
72356	chr1	7235501	7235600	-1.49663	0.0256888
72357	chr1	7235601	7235700	-1.6308	0.013558
72358	chr1	7235701	7235800	-2.067	0.00817419
72398	chr1	7239701	7239800	-1.89254	0.0149686
73194	chr1	7319301	7319400	-1.69707	0.043674
73195	chr1	7319401	7319500	-1.79763	0.0225205
73206	chr1	7320501	7320600	-2.12923	0.0142059
73207	chr1	7320601	7320700	-2.11922	0.0119858
73208	chr1	7320701	7320800	-1.98741	0.0166797
73555	chr1	7355401	7355500	-1.79486	0.0224088
73837	chr1	7383601	7383700	-1.93914	0.0348814
73838	chr1	7383701	7383800	-1.7756	0.0428206
75466	chr1	7546501	7546600	-1.70431	0.0351068
75575	chr1	7557401	7557500	-2.13436	0.00537302
76043	chr1	7604201	7604300	-1.54086	0.043674
77155	chr1	7715401	7715500	-1.61676	0.043674
77177	chr1	7717601	7717700	-1.874	0.0115622
77178	chr1	7717701	7717800	-1.93062	0.0127046
77563	chr1	7756201	7756300	-1.78336	0.0320733
77662	chr1	7766101	7766200	-1.55692	0.0482854
78242	chr1	7824101	7824200	-2.23101	0.00523866
78243	chr1	7824201	7824300	-2.23101	0.00523866
78244	chr1	7824301	7824400	-2.23101	0.00523866
78307	chr1	7830601	7830700	-2.25476	0.00173401
78360	chr1	7835901	7836000	-2.00944	0.0136967
79225	chr1	7922401	7922500	-2.27468	0.00337344
79226	chr1	7922501	7922600	-1.51423	0.0401836
79299	chr1	7929801	7929900	-2.16333	0.00529812
79577	chr1	7957601	7957700	-2.04567	0.00684272
79945	chr1	7994401	7994500	-2.60961	0.000218094
79946	chr1	7994501	7994600	-2.22779	0.000144926
79947	chr1	7994601	7994700	-1.9644	0.00517826
80787	chr1	8078601	8078700	-2.22605	0.0156418
80788	chr1	8078701	8078800	-2.32574	0.0128852
80789	chr1	8078801	8078900	-2.24182	0.00997728
80798	chr1	8079701	8079800	4.37747	0.00402367
80799	chr1	8079801	8079900	4.40132	0.00369819
80851	chr1	8085001	8085100	-2.03633	0.00363157
80964	chr1	8096301	8096400	-2.17379	0.00799148
82053	chr1	8205201	8205300	3.45898	0.0429673
82054	chr1	8205301	8205400	3.67014	0.0326756
82107	chr1	8210601	8210700	-1.7838	0.0320733
83294	chr1	8329301	8329400	-1.86301	0.0409455
83375	chr1	8337401	8337500	-1.38006	0.0181964
84069	chr1	8406801	8406900	-2.54743	0.000797705
84070	chr1	8406901	8407000	-2.44877	0.00129201
84099	chr1	8409801	8409900	-2.53255	0.00046321
84100	chr1	8409901	8410000	-2.32201	0.00382117
84101	chr1	8410001	8410100	-2.13518	0.00934426
84424	chr1	8442301	8442400	-1.98434	0.00685667
84425	chr1	8442401	8442500	-2.17959	0.00306298
84505	chr1	8450401	8450500	-1.78405	0.0320733
84597	chr1	8459601	8459700	-2.77611	0.000474039
84598	chr1	8459701	8459800	-2.78421	0.000260021
84855	chr1	8485401	8485500	-1.81697	0.0404421
84858	chr1	8485701	8485800	-2.10369	0.0107045
84966	chr1	8496501	8496600	-1.92172	0.0193935
85072	chr1	8507101	8507200	-1.62254	0.0498348
85073	chr1	8507201	8507300	-1.53481	0.0373837
85693	chr1	8569201	8569300	-2.06637	0.019071
85694	chr1	8569301	8569400	-2.06637	0.019071
85973	chr1	8597201	8597300	-1.71995	0.0424293
86869	chr1	8686801	8686900	-1.69756	0.0320733
87470	chr1	8746901	8747000	-1.68162	0.0244277
87519	chr1	8751801	8751900	-1.9084	0.0221235
87887	chr1	8788601	8788700	-1.4242	0.0359444
87888	chr1	8788701	8788800	-1.98326	0.00956368
88190	chr1	8818901	8819000	3.41093	0.0436662
88292	chr1	8829101	8829200	3.28732	0.049109
88301	chr1	8830001	8830100	-1.78391	0.0224365
90504	chr1	9050301	9050400	-1.91622	0.0262477
90638	chr1	9063701	9063800	2.66331	0.00582513
91732	chr1	9173101	9173200	-1.92795	0.0124056
91733	chr1	9173201	9173300	-1.68788	0.0325877
92368	chr1	9236701	9236800	-1.65162	0.0369146
92568	chr1	9256701	9256800	-1.79453	0.0415636
92570	chr1	9256901	9257000	-1.87468	0.0367723
94229	chr1	9422801	9422900	-1.78787	0.0386797
94296	chr1	9429501	9429600	-2.12213	0.00939122
94297	chr1	9429601	9429700	-1.76248	0.0385243
95631	chr1	9563001	9563100	3.37508	0.048837
95660	chr1	9565901	9566000	-1.41633	0.0270903
95661	chr1	9566001	9566100	-1.83331	0.0149248
95662	chr1	9566101	9566200	-2.14502	0.00412296
95723	chr1	9572201	9572300	-1.80243	0.0301576
96402	chr1	9640101	9640200	-1.44837	0.0484048
96611	chr1	9661001	9661100	3.77682	0.0222289
96938	chr1	9693701	9693800	-1.59897	0.0367551
96939	chr1	9693801	9693900	-2.15951	0.00291073
97020	chr1	9701901	9702000	-1.7459	0.0165189
97437	chr1	9743601	9743700	-1.78482	0.0320733
97468	chr1	9746701	9746800	-2.42354	0.000399594
97469	chr1	9746801	9746900	-2.24351	0.00200671
97607	chr1	9760601	9760700	-1.89639	0.0106394
97700	chr1	9769901	9770000	3.60402	0.0235019
98213	chr1	9821201	9821300	3.4773	0.0462253
98811	chr1	9881001	9881100	-1.79026	0.0279295
98918	chr1	9891701	9891800	-1.66528	0.0434786
99250	chr1	9924901	9925000	-1.63379	0.0198053
99275	chr1	9927401	9927500	-1.61676	0.043674
99570	chr1	9956901	9957000	-1.82114	0.00733258
100372	chr1	10037101	10037200	3.7166	0.0300453
100597	chr1	10059601	10059700	-1.85172	0.0291337
100598	chr1	10059701	10059800	-2.19912	0.00552912
101106	chr1	10110501	10110600	-1.95826	0.0156068
101107	chr1	10110601	10110700	-2.02131	0.00566407
101182	chr1	10118101	10118200	-3.15778	8.66e-07
101183	chr1	10118201	10118300	-2.77849	1.04e-05
101184	chr1	10118301	10118400	-1.49619	0.0332685
101435	chr1	10143401	10143500	-1.80674	0.0209346
101436	chr1	10143501	10143600	-1.69679	0.043674
101437	chr1	10143601	10143700	-1.69679	0.043674
101591	chr1	10159001	10159100	-1.59354	0.0254791
101608	chr1	10160701	10160800	-2.30728	0.00888663
101609	chr1	10160801	10160900	-2.55385	0.000707554
101610	chr1	10160901	10161000	-1.98878	0.00501344
101733	chr1	10173201	10173300	3.62791	0.0407812
102446	chr1	10244501	10244600	3.48763	0.049537
102506	chr1	10250501	10250600	-1.5857	0.0375284
102548	chr1	10254701	10254800	3.68372	0.031746
102560	chr1	10255901	10256000	-1.66177	0.0439928
102829	chr1	10282801	10282900	-2.11341	0.00298346
102992	chr1	10299101	10299200	-1.79792	0.0347573
103517	chr1	10351601	10351700	-1.64525	0.0327626
103518	chr1	10351701	10351800	-1.65475	0.0303534
103607	chr1	10360601	10360700	3.50566	0.0382983
103633	chr1	10363201	10363300	-1.69738	0.0320733
103664	chr1	10366301	10366400	-1.61644	0.043674
104354	chr1	10435301	10435400	-2.40845	0.0018501
104355	chr1	10435401	10435500	-2.27198	0.00468113
104356	chr1	10435501	10435600	-2.33405	0.00662674
104886	chr1	10488501	10488600	3.29766	0.0466763
104887	chr1	10488601	10488700	3.51747	0.0206618
105429	chr1	10542801	10542900	-1.82124	0.0307891
105871	chr1	10587001	10587100	-1.78725	0.0275366
105986	chr1	10598501	10598600	-1.73893	0.0339591
105987	chr1	10598601	10598700	-1.84446	0.0158218
105988	chr1	10598701	10598800	-1.98605	0.00413019
106372	chr1	10637101	10637200	-1.70168	0.0454785
106999	chr1	10699801	10699900	-1.89513	0.0145974
107412	chr1	10741101	10741200	-1.49241	0.0398322
107652	chr1	10765101	10765200	-2.04116	0.0179894
107653	chr1	10765201	10765300	-2.09006	0.0104965
107654	chr1	10765301	10765400	-1.85456	0.0116602
109544	chr1	10954301	10954400	3.6297	0.0217832
109730	chr1	10972901	10973000	-1.69931	0.0285047
109731	chr1	10973001	10973100	-1.35621	0.0407692
110348	chr1	11034701	11034800	-2.23481	0.00188685
110365	chr1	11036401	11036500	2.60128	0.0287402
110739	chr1	11073801	11073900	-1.72956	0.0326867
110740	chr1	11073901	11074000	-2.1533	0.0107619
110784	chr1	11078301	11078400	1.90293	0.0476338
111116	chr1	11111501	11111600	-2.05291	0.00930381
111624	chr1	11162301	11162400	-1.3279	0.0488565
111625	chr1	11162401	11162500	-1.68673	0.0194142
111634	chr1	11163301	11163400	-2.18612	0.0109598
111635	chr1	11163401	11163500	-1.42322	0.0310197
111662	chr1	11166101	11166200	-1.40199	0.0396136
112202	chr1	11220101	11220200	-2.02164	0.00835187
112302	chr1	11230101	11230200	-1.60133	0.0401314
112303	chr1	11230201	11230300	-1.96388	0.00564287
113132	chr1	11313101	11313200	-2.05093	0.00500494
114867	chr1	11486601	11486700	-2.00306	0.0124066
114868	chr1	11486701	11486800	-2.08961	0.00941274
114869	chr1	11486801	11486900	-1.6068	0.03188
114919	chr1	11491801	11491900	2.71849	0.0298264
115092	chr1	11509101	11509200	-2.11912	0.013846
115093	chr1	11509201	11509300	-2.05598	0.0224358
115338	chr1	11533701	11533800	-2.07211	0.00682409
116743	chr1	11674201	11674300	3.51527	0.0419645
117236	chr1	11723501	11723600	-2.31743	0.00166212
117698	chr1	11769701	11769800	3.696	0.0245057
117699	chr1	11769801	11769900	3.71907	0.0248121
117820	chr1	11781901	11782000	-1.97074	0.00255533
118182	chr1	11818101	11818200	-1.74626	0.0291469
119143	chr1	11914201	11914300	-2.42335	0.00156886
119484	chr1	11948301	11948400	-1.68534	0.0194142
119485	chr1	11948401	11948500	-1.30644	0.0328348
119654	chr1	11965301	11965400	-1.96945	0.0299558
119678	chr1	11967701	11967800	-1.34836	0.0376786
120231	chr1	12023001	12023100	-2.4109	9.38e-05
120232	chr1	12023101	12023200	-1.75047	0.00189819
120805	chr1	12080401	12080500	-2.05708	0.0152904
121025	chr1	12102401	12102500	-2.41773	0.00184621
121026	chr1	12102501	12102600	-1.65558	0.0251897
121080	chr1	12107901	12108000	-2.15176	0.00419605
121081	chr1	12108001	12108100	-1.87974	0.00797748
122381	chr1	12238001	12238100	-1.41072	0.0286733
122382	chr1	12238101	12238200	-2.10622	0.00216199
122383	chr1	12238201	12238300	-2.51369	0.000399594
122477	chr1	12247601	12247700	-1.45967	0.046821
122570	chr1	12256901	12257000	-1.82386	0.0251424
122680	chr1	12267901	12268000	-1.96209	0.010141
122681	chr1	12268001	12268100	-1.8229	0.0133753
122682	chr1	12268101	12268200	-2.22661	0.00521713
123581	chr1	12358001	12358100	-1.6164	0.0320733
123713	chr1	12371201	12371300	-2.05581	0.00814204
123714	chr1	12371301	12371400	-1.52801	0.0228834
123780	chr1	12377901	12378000	-1.80614	0.0445039
123983	chr1	12398201	12398300	-1.70397	0.0328834
123984	chr1	12398301	12398400	-2.17883	0.00173401
123985	chr1	12398401	12398500	-2.25581	0.00112651
124137	chr1	12413601	12413700	-2.06204	0.0034063
124138	chr1	12413701	12413800	-1.96749	0.0100061
124139	chr1	12413801	12413900	-2.23201	0.00550145
124597	chr1	12459601	12459700	3.70753	0.0458723
124835	chr1	12483401	12483500	-2.33096	0.00803868
124983	chr1	12498201	12498300	-2.10402	0.0482113
125687	chr1	12568601	12568700	-1.82015	0.0145974
125688	chr1	12568701	12568800	-1.39294	0.0484048
125983	chr1	12598201	12598300	-1.67431	0.0409336
125984	chr1	12598301	12598400	-1.6221	0.0465691
125985	chr1	12598401	12598500	-1.90756	0.0183828
127168	chr1	12716701	12716800	-2.42585	0.00502585
127485	chr1	12748401	12748500	-2.08759	0.016816
127486	chr1	12748501	12748600	-2.46918	0.0134757
131513	chr1	13151201	13151300	-1.79104	0.0418946
132568	chr1	13256701	13256800	-2.01017	0.0173051
132569	chr1	13256801	13256900	-1.69328	0.0298567
135906	chr1	13590501	13590600	-1.68466	0.0270034
136574	chr1	13657301	13657400	-1.69802	0.043674
137059	chr1	13705801	13705900	3.62894	0.030265
137128	chr1	13712701	13712800	-1.70719	0.0139809
137129	chr1	13712801	13712900	-2.16451	0.00602421
137158	chr1	13715701	13715800	-1.7943	0.0248989
137159	chr1	13715801	13715900	-2.17186	0.000951893
137160	chr1	13715901	13716000	-1.46225	0.0307057
137161	chr1	13716001	13716100	-1.64168	0.00383663
137272	chr1	13727101	13727200	-1.74586	0.0335025
137720	chr1	13771901	13772000	-1.92015	0.0181387
137721	chr1	13772001	13772100	-2.07093	0.0170085
137765	chr1	13776401	13776500	-1.7826	0.0463763
137981	chr1	13798001	13798100	-2.15305	0.0245394
137982	chr1	13798101	13798200	-2.41024	0.00949966
138251	chr1	13825001	13825100	-2.15576	0.00564021
139423	chr1	13942201	13942300	1.82494	0.0385232
139427	chr1	13942601	13942700	-1.69852	0.0320733
139588	chr1	13958701	13958800	-1.75458	0.0280724
140519	chr1	14051801	14051900	-1.57376	0.0310699
142118	chr1	14211701	14211800	-1.78913	0.042476
142783	chr1	14278201	14278300	-2.05501	0.00955326
142886	chr1	14288501	14288600	-1.62396	0.0194142
142887	chr1	14288601	14288700	-2.57347	8.8e-05
142888	chr1	14288701	14288800	-1.98944	0.00973254
142958	chr1	14295701	14295800	-2.02871	0.0127643
143258	chr1	14325701	14325800	-2.39272	0.00341092
143259	chr1	14325801	14325900	-2.4518	0.00192953
143260	chr1	14325901	14326000	-1.65555	0.0430268
143422	chr1	14342101	14342200	-2.31247	0.00417586
143423	chr1	14342201	14342300	-1.81551	0.0255812
144113	chr1	14411201	14411300	-1.61717	0.0320733
144340	chr1	14433901	14434000	-1.62183	0.047137
145240	chr1	14523901	14524000	-1.76757	0.0105317
145710	chr1	14570901	14571000	-2.35968	0.00180391
146388	chr1	14638701	14638800	-1.93412	0.0211654
146389	chr1	14638801	14638900	-2.12716	0.0151714
146448	chr1	14644701	14644800	-1.92587	0.0114286
146449	chr1	14644801	14644900	-2.61031	0.000182471
146450	chr1	14644901	14645000	-2.96021	3.63e-05
146451	chr1	14645001	14645100	-2.08618	0.00553035
146679	chr1	14667801	14667900	-2.22896	0.00341123
146680	chr1	14667901	14668000	-2.22896	0.00341123
148876	chr1	14887501	14887600	-1.86707	0.011801
148877	chr1	14887601	14887700	-1.90631	0.01147
148878	chr1	14887701	14887800	-1.62414	0.0231516
149025	chr1	14902401	14902500	3.75871	0.0242333
149283	chr1	14928201	14928300	2.88265	0.025871
149284	chr1	14928301	14928400	3.88803	0.0105894
149387	chr1	14938601	14938700	-2.21709	0.00253514
149862	chr1	14986101	14986200	-1.78445	0.0224365
149957	chr1	14995601	14995700	-1.39446	0.0484048
150130	chr1	15012901	15013000	-1.62287	0.0251533
151217	chr1	15121601	15121700	-1.42558	0.0452921
152269	chr1	15226801	15226900	-2.19005	0.0290138
152963	chr1	15296201	15296300	3.42858	0.0389169
153196	chr1	15319501	15319600	-2.22888	0.00337649
153392	chr1	15339101	15339200	-1.71862	0.0198334
153394	chr1	15339301	15339400	-1.91912	0.0129937
153738	chr1	15373701	15373800	-1.69288	0.0301625
153739	chr1	15373801	15373900	-1.72595	0.0404393
153740	chr1	15373901	15374000	-2.07721	0.0222129
153972	chr1	15397101	15397200	3.78498	0.0164117
154724	chr1	15472301	15472400	-1.89387	0.0130256
154725	chr1	15472401	15472500	-2.062	0.00754972
154758	chr1	15475701	15475800	-2.00147	0.00453101
155084	chr1	15508301	15508400	-1.55512	0.0485696
155774	chr1	15577301	15577400	3.52291	0.0303625
155775	chr1	15577401	15577500	3.99788	0.0115245
155776	chr1	15577501	15577600	3.74163	0.0214989
156031	chr1	15603001	15603100	-1.47645	0.0456472
156317	chr1	15631601	15631700	-1.78415	0.0320733
156438	chr1	15643701	15643800	-1.5244	0.0314582
156440	chr1	15643901	15644000	-1.99182	0.0154201
156589	chr1	15658801	15658900	-2.02819	0.0252465
157107	chr1	15710601	15710700	-1.68005	0.029524
157630	chr1	15762901	15763000	-2.77164	0.000259149
157775	chr1	15777401	15777500	-1.69408	0.0318745
158677	chr1	15867601	15867700	-1.64581	0.0472447
158853	chr1	15885201	15885300	-2.17831	0.00332275
161579	chr1	16157801	16157900	-2.23326	0.00452619
161580	chr1	16157901	16158000	-2.4234	0.00270718
161597	chr1	16159601	16159700	-1.75624	0.0241775
161606	chr1	16160501	16160600	3.23081	0.042253
162743	chr1	16274201	16274300	-1.54213	0.0394545
162744	chr1	16274301	16274400	-1.58127	0.0312909
162802	chr1	16280101	16280200	-1.75114	0.0194142
163009	chr1	16300801	16300900	-1.62037	0.0463317
163036	chr1	16303501	16303600	-1.49296	0.0442046
163105	chr1	16310401	16310500	-1.97173	0.0290874
163426	chr1	16342501	16342600	-1.66459	0.0154199
163463	chr1	16346201	16346300	-1.78573	0.0224365
163535	chr1	16353401	16353500	-2.43854	0.000247301
163536	chr1	16353501	16353600	-2.20682	0.000769427
163537	chr1	16353601	16353700	-1.62365	0.0200886
163582	chr1	16358101	16358200	-2.25505	0.0044469
163583	chr1	16358201	16358300	-2.11447	0.0180376
163658	chr1	16365701	16365800	-1.7552	0.0187885
163659	chr1	16365801	16365900	-1.89508	0.0241131
163829	chr1	16382801	16382900	-1.35624	0.0361766
164151	chr1	16415001	16415100	-1.53994	0.0493491
164153	chr1	16415201	16415300	-1.47033	0.0489389
164241	chr1	16424001	16424100	-1.80888	0.0367326
165646	chr1	16564501	16564600	-1.60258	0.0435927
165952	chr1	16595101	16595200	-1.86578	0.0459063
165953	chr1	16595201	16595300	-1.95416	0.0288701
166056	chr1	16605501	16605600	-2.02167	0.00997341
166227	chr1	16622601	16622700	3.14546	0.0345009
166402	chr1	16640101	16640200	-1.77115	0.0460342
166403	chr1	16640201	16640300	-1.69192	0.0396834
166416	chr1	16641501	16641600	-1.95773	0.0378133
166419	chr1	16641801	16641900	-2.19492	0.0203948
166420	chr1	16641901	16642000	-1.88324	0.0397741
167804	chr1	16780301	16780400	-2.0887	0.010957
167876	chr1	16787501	16787600	-2.2682	0.00576729
167921	chr1	16792001	16792100	-2.03749	0.012576
167922	chr1	16792101	16792200	-1.94446	0.0172395
168657	chr1	16865601	16865700	-1.61715	0.0320733
169091	chr1	16909001	16909100	-1.95474	0.0189534
169136	chr1	16913501	16913600	-1.7476	0.0299307
169207	chr1	16920601	16920700	-1.89726	0.0199503
169422	chr1	16942101	16942200	-1.4993	0.0205896
169423	chr1	16942201	16942300	-1.54265	0.0241865
170286	chr1	17028501	17028600	-1.79102	0.0404225
170287	chr1	17028601	17028700	-1.68291	0.0484734
170425	chr1	17042401	17042500	-2.22059	0.00648084
170426	chr1	17042501	17042600	-1.79079	0.0357462
171045	chr1	17104401	17104500	3.4649	0.0340905
171111	chr1	17111001	17111100	-1.61735	0.043674
171112	chr1	17111101	17111200	-1.32206	0.0486602
172703	chr1	17270201	17270300	-1.69681	0.043674
172704	chr1	17270301	17270400	-2.24578	0.0018114
172705	chr1	17270401	17270500	-1.62509	0.0248462
172784	chr1	17278301	17278400	-1.33136	0.0457494
173343	chr1	17334201	17334300	-2.04869	0.00540983
173807	chr1	17380601	17380700	-1.72134	0.0176097
173933	chr1	17393201	17393300	-1.75114	0.0145974
174105	chr1	17410401	17410500	-2.08602	0.0246347
174106	chr1	17410501	17410600	-2.10562	0.0159517
174182	chr1	17418101	17418200	-2.09316	0.00996774
175485	chr1	17548401	17548500	-1.78417	0.0320733
175486	chr1	17548501	17548600	-2.15614	0.0188555
176130	chr1	17612901	17613000	-1.77925	0.0246369
180717	chr1	18071601	18071700	3.32462	0.0446425
181633	chr1	18163201	18163300	-1.84875	0.0152553
181634	chr1	18163301	18163400	-1.76287	0.0354879
181742	chr1	18174101	18174200	-2.26601	0.012841
182433	chr1	18243201	18243300	-2.28699	0.0102617
182434	chr1	18243301	18243400	-2.16274	0.0121072
182435	chr1	18243401	18243500	-2.23337	0.0197376
182750	chr1	18274901	18275000	-1.36864	0.0333479
182751	chr1	18275001	18275100	-1.5811	0.014691
182752	chr1	18275101	18275200	-2.38565	0.0016393
182869	chr1	18286801	18286900	3.47013	0.0484581
183725	chr1	18372401	18372500	-2.10063	0.0395699
186785	chr1	18678401	18678500	-1.74952	0.0169162
187327	chr1	18732601	18732700	-2.5871	0.000542616
187445	chr1	18744401	18744500	-1.70512	0.0479364
187446	chr1	18744501	18744600	-1.62246	0.0333721
188585	chr1	18858401	18858500	-1.55405	0.0492556
188895	chr1	18889401	18889500	-2.51283	0.000693798
188971	chr1	18897001	18897100	-1.7864	0.0227174
191304	chr1	19130301	19130400	-1.61577	0.043674
191814	chr1	19181301	19181400	-1.89167	0.0214786
191815	chr1	19181401	19181500	-1.94244	0.0207978
191927	chr1	19192601	19192700	-2.25495	0.00706854
191928	chr1	19192701	19192800	-2.01512	0.00313931
192004	chr1	19200301	19200400	-2.13215	0.00556328
192482	chr1	19248101	19248200	-1.71685	0.0392466
192483	chr1	19248201	19248300	-1.5614	0.0251533
193633	chr1	19363201	19363300	-1.81563	0.0271977
193779	chr1	19377801	19377900	-2.02191	0.0181657
193836	chr1	19383501	19383600	-1.63938	0.045613
193892	chr1	19389101	19389200	-2.12507	0.00911574
193893	chr1	19389201	19389300	-1.9682	0.0109616
194210	chr1	19420901	19421000	-1.72975	0.0405147
194648	chr1	19464701	19464800	-1.69875	0.0320733
195391	chr1	19539001	19539100	-1.66835	0.00856956
195392	chr1	19539101	19539200	-1.58512	0.011152
195883	chr1	19588201	19588300	-1.6972	0.043674
197733	chr1	19773201	19773300	-1.76245	0.0166711
197890	chr1	19788901	19789000	3.51506	0.0462628
197921	chr1	19792001	19792100	-1.95823	0.037943
197922	chr1	19792101	19792200	-2.2719	0.00488481
198988	chr1	19898701	19898800	-1.48516	0.0388876
200740	chr1	20073901	20074000	-1.78364	0.0224365
203447	chr1	20344601	20344700	-2.04132	0.0267197
203448	chr1	20344701	20344800	-2.02924	0.0175061
203476	chr1	20347501	20347600	-2.14531	0.00409804
203477	chr1	20347601	20347700	-1.70914	0.038131
203788	chr1	20378701	20378800	-1.61729	0.043674
205944	chr1	20594301	20594400	-2.30949	0.00303083
205945	chr1	20594401	20594500	-1.47636	0.0355605
205950	chr1	20594901	20595000	-2.14013	0.0116563
206952	chr1	20695101	20695200	-1.5731	0.0161789
207146	chr1	20714501	20714600	-1.33144	0.0339884
207434	chr1	20743301	20743400	-1.93575	0.00581775
207435	chr1	20743401	20743500	-1.52704	0.0306611
208073	chr1	20807201	20807300	-2.12635	0.0367335
208101	chr1	20810001	20810100	-1.82621	0.0192735
208226	chr1	20822501	20822600	-1.98305	0.0204419
208344	chr1	20834301	20834400	-2.00004	0.0161174
208614	chr1	20861301	20861400	-2.13349	0.0102477
208615	chr1	20861401	20861500	-2.13349	0.0102477
208745	chr1	20874401	20874500	-1.70809	0.0210343
209855	chr1	20985401	20985500	-1.78423	0.0401476
210750	chr1	21074901	21075000	-1.95139	0.0074442
210751	chr1	21075001	21075100	-2.12455	0.0054276
210775	chr1	21077401	21077500	-1.92735	0.0494363
210840	chr1	21083901	21084000	-1.77505	0.045903
210841	chr1	21084001	21084100	-1.68823	0.0419436
212318	chr1	21231701	21231800	-1.66825	0.0259572
212319	chr1	21231801	21231900	-1.92942	0.0149541
212539	chr1	21253801	21253900	3.43066	0.0472907
212540	chr1	21253901	21254000	3.42334	0.0386569
212921	chr1	21292001	21292100	-1.66643	0.0444471
212922	chr1	21292101	21292200	-1.78422	0.0284323
213316	chr1	21331501	21331600	-1.59283	0.0384624
214850	chr1	21484901	21485000	-1.8691	0.0172686
215437	chr1	21543601	21543700	-2.0995	0.0149344
215518	chr1	21551701	21551800	2.62474	0.0380692
215560	chr1	21555901	21556000	3.7343	0.0230964
216561	chr1	21656001	21656100	-1.85872	0.0289596
216973	chr1	21697201	21697300	-1.62572	0.0212473
217082	chr1	21708101	21708200	-2.18159	0.00112651
217083	chr1	21708201	21708300	-1.53116	0.0143376
217174	chr1	21717301	21717400	-1.3946	0.0484048
218456	chr1	21845501	21845600	-1.71624	0.016187
218457	chr1	21845601	21845700	-1.63068	0.0201257
218685	chr1	21868401	21868500	-1.68163	0.0481938
218686	chr1	21868501	21868600	-2.13739	0.00500494
219077	chr1	21907601	21907700	-1.61683	0.043674
219079	chr1	21907801	21907900	-1.56409	0.0334663
219168	chr1	21916701	21916800	-1.62723	0.049059
219325	chr1	21932401	21932500	-2.53444	0.00167777
219326	chr1	21932501	21932600	-2.08943	0.0149412
219351	chr1	21935001	21935100	3.48667	0.0408626
220227	chr1	22022601	22022700	2.45804	0.0488949
220291	chr1	22029001	22029100	3.71785	0.0374548
220292	chr1	22029101	22029200	3.67183	0.0306087
220327	chr1	22032601	22032700	-1.53557	0.0403276
220340	chr1	22033901	22034000	-1.73349	0.0212468
220393	chr1	22039201	22039300	3.50867	0.0403772
221413	chr1	22141201	22141300	-1.8289	0.019644
221414	chr1	22141301	22141400	-1.8289	0.019644
224350	chr1	22434901	22435000	-1.97684	0.00514343
224351	chr1	22435001	22435100	-1.83027	0.0341971
224862	chr1	22486101	22486200	-1.75677	0.0414201
224867	chr1	22486601	22486700	-2.22176	0.0107242
224868	chr1	22486701	22486800	-1.85299	0.0321573
227454	chr1	22745301	22745400	-1.72065	0.0484953
227484	chr1	22748301	22748400	-1.67933	0.0113434
229138	chr1	22913701	22913800	-1.50316	0.0396077
229618	chr1	22961701	22961800	-1.60761	0.0230931
230325	chr1	23032401	23032500	-2.01326	0.0085517
230796	chr1	23079501	23079600	-2.28585	0.0139302
230797	chr1	23079601	23079700	-2.38181	0.0112583
231383	chr1	23138201	23138300	-1.70715	0.0166011
231384	chr1	23138301	23138400	-1.88901	0.0102722
231505	chr1	23150401	23150500	-2.11378	0.0218928
231987	chr1	23198601	23198700	-1.98291	0.0284915
233906	chr1	23390501	23390600	-1.76343	0.0299057
235143	chr1	23514201	23514300	-1.61689	0.0320733
236068	chr1	23606701	23606800	-2.49787	0.000726855
236069	chr1	23606801	23606900	-1.7664	0.00406738
237972	chr1	23797101	23797200	-2.54703	0.000713739
237973	chr1	23797201	23797300	-2.14346	0.00383738
237983	chr1	23798201	23798300	-2.09444	0.00947752
238541	chr1	23854001	23854100	-2.50468	0.0188832
238542	chr1	23854101	23854200	-2.41121	0.0203778
238543	chr1	23854201	23854300	-2.33092	0.0308474
240479	chr1	24047801	24047900	-1.57779	0.0113434
240480	chr1	24047901	24048000	-1.19235	0.0442532
240481	chr1	24048001	24048100	-1.35093	0.026527
240781	chr1	24078001	24078100	-1.78372	0.0224365
241578	chr1	24157701	24157800	-2.06547	0.0108905
241579	chr1	24157801	24157900	-2.14797	0.00820899
241772	chr1	24177101	24177200	-1.69711	0.0369373
241773	chr1	24177201	24177300	-1.77656	0.0218137
242045	chr1	24204401	24204500	-1.74485	0.045297
242301	chr1	24230001	24230100	-1.92599	0.0168392
242424	chr1	24242301	24242400	-2.13979	0.018282
242458	chr1	24245701	24245800	-1.54153	0.043674
242596	chr1	24259501	24259600	-1.18283	0.037916
242597	chr1	24259601	24259700	-1.52949	0.0178411
242907	chr1	24290601	24290700	-2.04952	0.00766718
243579	chr1	24357801	24357900	-1.78519	0.0320733
243642	chr1	24364101	24364200	-2.13573	0.0133271
244372	chr1	24437101	24437200	3.53952	0.0444173
245121	chr1	24512001	24512100	-1.98792	0.016969
245531	chr1	24553001	24553100	-1.98476	0.0178164
245632	chr1	24563101	24563200	-1.78426	0.0224365
245637	chr1	24563601	24563700	-1.82978	0.0112696
245958	chr1	24595701	24595800	-1.71144	0.0344456
245959	chr1	24595801	24595900	-1.79524	0.0198781
246500	chr1	24649901	24650000	-1.82165	0.0309136
246501	chr1	24650001	24650100	-2.48697	0.00349883
246502	chr1	24650101	24650200	-2.01342	0.0207442
247752	chr1	24775101	24775200	-1.96969	0.00500524
247753	chr1	24775201	24775300	-2.51334	0.000399594
247773	chr1	24777201	24777300	-1.44919	0.0396077
247852	chr1	24785101	24785200	-2.10821	0.00873451
248396	chr1	24839501	24839600	2.30389	0.0232879
250735	chr1	25073401	25073500	-1.78437	0.0320733
250737	chr1	25073601	25073700	-1.69847	0.0320733
250945	chr1	25094401	25094500	-2.16004	0.0201767
250946	chr1	25094501	25094600	-2.01799	0.0197563
252836	chr1	25283501	25283600	-1.50273	0.0318693
252837	chr1	25283601	25283700	-1.75656	0.0402099
252851	chr1	25285001	25285100	-1.88398	0.00964727
252852	chr1	25285101	25285200	-1.26139	0.036673
252866	chr1	25286501	25286600	3.63279	0.0361224
253876	chr1	25387501	25387600	-2.71316	0.0010668
253877	chr1	25387601	25387700	-2.55935	0.00145481
254099	chr1	25409801	25409900	-1.69875	0.043674
254186	chr1	25418501	25418600	-1.46882	0.043674
254373	chr1	25437201	25437300	-2.04188	0.00247966
254374	chr1	25437301	25437400	-2.12146	0.000991352
254375	chr1	25437401	25437500	-2.15544	0.00186405
254871	chr1	25487001	25487100	-2.04945	0.00570962
254973	chr1	25497201	25497300	3.61956	0.0294443
255836	chr1	25583501	25583600	-1.94025	0.0345319
255865	chr1	25586401	25586500	-1.97136	0.00746844
255866	chr1	25586501	25586600	-1.89471	0.00746844
255875	chr1	25587401	25587500	-1.93444	0.0087713
255876	chr1	25587501	25587600	-2.41957	0.00104622
255877	chr1	25587601	25587700	-2.46821	0.00219384
256314	chr1	25631301	25631400	-1.89396	0.0106394
256315	chr1	25631401	25631500	-1.97317	0.0101044
256316	chr1	25631501	25631600	-2.13772	0.00500494
256796	chr1	25679501	25679600	-1.56979	0.0456045
256797	chr1	25679601	25679700	-1.56979	0.0456045
256969	chr1	25696801	25696900	-1.73088	0.0279391
256970	chr1	25696901	25697000	-2.17	0.00525152
256971	chr1	25697001	25697100	-1.71124	0.0455685
257782	chr1	25778101	25778200	-2.11378	0.00629325
257783	chr1	25778201	25778300	-2.38956	0.00143688
258537	chr1	25853601	25853700	-1.74603	0.017846
258579	chr1	25857801	25857900	3.74173	0.0395413
263517	chr1	26351601	26351700	-1.92395	0.0363118
264207	chr1	26420601	26420700	-2.20556	0.00440831
264354	chr1	26435301	26435400	-1.63716	0.00923526
264355	chr1	26435401	26435500	-1.26961	0.0252154
264364	chr1	26436301	26436400	-1.70825	0.0320567
264495	chr1	26449401	26449500	-1.54324	0.0369235
264524	chr1	26452301	26452400	-1.61692	0.043674
264538	chr1	26453701	26453800	-1.70183	0.0327349
267386	chr1	26738501	26738600	-1.46834	0.0387793
267479	chr1	26747801	26747900	-1.69159	0.0426091
267494	chr1	26749301	26749400	-1.92008	0.0339409
267495	chr1	26749401	26749500	-1.99738	0.0291383
267592	chr1	26759101	26759200	-1.81027	0.0178502
267653	chr1	26765201	26765300	3.38602	0.0403581
268568	chr1	26856701	26856800	-2.49985	0.00217983
268569	chr1	26856801	26856900	-2.40998	0.00183174
268878	chr1	26887701	26887800	3.75082	0.0238165
268879	chr1	26887801	26887900	3.82221	0.0207581
268880	chr1	26887901	26888000	3.79207	0.0138143
268985	chr1	26898401	26898500	-1.3931	0.0425424
268986	chr1	26898501	26898600	-2.05443	0.00564997
271222	chr1	27122101	27122200	-1.48678	0.0205054
272498	chr1	27249701	27249800	-2.28452	0.000216691
272499	chr1	27249801	27249900	-2.22661	0.000216691
272587	chr1	27258601	27258700	-1.50504	0.0396077
272600	chr1	27259901	27260000	-1.54073	0.043674
272877	chr1	27287601	27287700	-2.43682	0.0038481
272878	chr1	27287701	27287800	-2.43682	0.0038481
272890	chr1	27288901	27289000	3.59762	0.0252345
272891	chr1	27289001	27289100	3.49401	0.0400182
273034	chr1	27303301	27303400	-2.00888	0.00558691
273292	chr1	27329101	27329200	-1.87959	0.0475635
273701	chr1	27370001	27370100	-1.88727	0.00700926
275266	chr1	27526501	27526600	-1.39374	0.026527
275345	chr1	27534401	27534500	-2.77635	0.00157734
275346	chr1	27534501	27534600	-2.61526	0.0011418
275348	chr1	27534701	27534800	-1.73978	0.0473261
275457	chr1	27545601	27545700	-2.04424	0.0193467
275458	chr1	27545701	27545800	-1.9433	0.0251562
275459	chr1	27545801	27545900	-2.10877	0.0171646
277532	chr1	27753101	27753200	-1.63784	0.00903509
277821	chr1	27782001	27782100	-2.55006	0.000528108
277822	chr1	27782101	27782200	-1.95612	0.0117048
277823	chr1	27782201	27782300	-1.99193	0.017764
277887	chr1	27788601	27788700	-2.06304	0.00338559
277888	chr1	27788701	27788800	-1.47999	0.0325849
277950	chr1	27794901	27795000	-1.69782	0.0320733
277951	chr1	27795001	27795100	-1.97045	0.0112048
278449	chr1	27844801	27844900	3.48845	0.0375426
280163	chr1	28016201	28016300	-1.68799	0.0198506
280165	chr1	28016401	28016500	-1.53784	0.0409388
280197	chr1	28019601	28019700	-1.56968	0.0421511
280634	chr1	28063301	28063400	-1.57215	0.0292507
280733	chr1	28073201	28073300	-1.39391	0.0396077
280964	chr1	28096301	28096400	-2.52653	0.00187677
280965	chr1	28096401	28096500	-2.09304	0.0115407
281505	chr1	28150401	28150500	-1.78287	0.0320733
281700	chr1	28169901	28170000	-1.45591	0.0202298
281701	chr1	28170001	28170100	-2.18348	0.000839793
281777	chr1	28177601	28177700	-1.75139	0.0330621
281819	chr1	28181801	28181900	-1.96472	0.0291882
281840	chr1	28183901	28184000	-1.91267	0.0119585
281841	chr1	28184001	28184100	-1.63457	0.0235453
281845	chr1	28184401	28184500	-1.36687	0.0265144
282352	chr1	28235101	28235200	-1.44806	0.0444113
282353	chr1	28235201	28235300	-3.07049	5.31e-06
282684	chr1	28268301	28268400	-1.48158	0.046009
282795	chr1	28279401	28279500	-1.92995	0.00614467
283757	chr1	28375601	28375700	-1.98432	0.0234804
283836	chr1	28383501	28383600	-2.15437	0.013161
284872	chr1	28487101	28487200	3.51594	0.0476881
284944	chr1	28494301	28494400	-2.11395	0.00786862
285140	chr1	28513901	28514000	-1.45082	0.046509
285679	chr1	28567801	28567900	-1.50714	0.0255439
285977	chr1	28597601	28597700	3.70423	0.0322423
286205	chr1	28620401	28620500	3.61154	0.0382557
286450	chr1	28644901	28645000	-1.63952	0.0451871
286451	chr1	28645001	28645100	-1.69179	0.00650364
286748	chr1	28674701	28674800	4.58699	0.000375075
286749	chr1	28674801	28674900	2.72531	0.00269002
286750	chr1	28674901	28675000	2.37556	0.00938611
287067	chr1	28706601	28706700	-2.30095	0.0050733
288442	chr1	28844101	28844200	-1.69766	0.0320733
288546	chr1	28854501	28854600	-1.69608	0.0492601
288726	chr1	28872501	28872600	-1.67074	0.027441
289014	chr1	28901301	28901400	3.63831	0.0432537
289015	chr1	28901401	28901500	3.57002	0.0485798
290062	chr1	29006101	29006200	-1.76961	0.0137374
290182	chr1	29018101	29018200	-1.9086	0.0130693
290380	chr1	29037901	29038000	-1.74387	0.0329211
290575	chr1	29057401	29057500	-2.04818	0.0415217
290700	chr1	29069901	29070000	3.55002	0.0354523
290921	chr1	29092001	29092100	-1.90279	0.0109861
290927	chr1	29092601	29092700	-1.62565	0.0414572
290985	chr1	29098401	29098500	3.66267	0.0424618
291015	chr1	29101401	29101500	-1.57594	0.0441956
291045	chr1	29104401	29104500	-2.22734	0.0031628
291470	chr1	29146901	29147000	-1.62286	0.0145974
291502	chr1	29150101	29150200	-2.37732	0.00188772
291503	chr1	29150201	29150300	-1.75433	0.0106817
291777	chr1	29177601	29177700	-2.27342	0.000402847
292287	chr1	29228601	29228700	-1.63873	0.0249392
292767	chr1	29276601	29276700	-1.74917	0.0293259
294934	chr1	29493301	29493400	-1.44811	0.0396077
308129	chr1	30812801	30812900	-1.84779	0.0148522
310270	chr1	31026901	31027000	-2.51101	0.00187789
310571	chr1	31057001	31057100	-1.5405	0.0424354
311087	chr1	31108601	31108700	-1.97573	0.00787986
311980	chr1	31197901	31198000	-1.62334	0.0275253
312099	chr1	31209801	31209900	-1.79434	0.0238513
312295	chr1	31229401	31229500	-1.54393	0.0451087
312297	chr1	31229601	31229700	-1.78358	0.0320733
313373	chr1	31337201	31337300	-1.97024	0.0106394
313374	chr1	31337301	31337400	-1.78405	0.0320733
314114	chr1	31411301	31411400	-2.66119	0.000889732
314115	chr1	31411401	31411500	-2.63796	0.00102124
315083	chr1	31508201	31508300	-1.96642	0.0228169
315084	chr1	31508301	31508400	-1.9483	0.0139242
315085	chr1	31508401	31508500	-1.77167	0.0371208
318527	chr1	31852601	31852700	-1.61709	0.043674
318832	chr1	31883101	31883200	-1.88383	0.0257594
318981	chr1	31898001	31898100	-1.78374	0.0224365
319191	chr1	31919001	31919100	-1.97737	0.0241949
319192	chr1	31919101	31919200	-2.02796	0.0295704
320885	chr1	32088401	32088500	-1.57948	0.0113434
320940	chr1	32093901	32094000	3.74196	0.0258298
320941	chr1	32094001	32094100	3.68137	0.0299902
320942	chr1	32094101	32094200	3.51858	0.0356546
320998	chr1	32099701	32099800	-1.63931	0.0234309
321179	chr1	32117801	32117900	-1.60845	0.0441436
323004	chr1	32300301	32300400	-1.78368	0.0224365
323252	chr1	32325101	32325200	-1.69816	0.0342414
323253	chr1	32325201	32325300	-1.69816	0.0342414
323498	chr1	32349701	32349800	-1.85762	0.00910242
323773	chr1	32377201	32377300	-1.82395	0.034629
323828	chr1	32382701	32382800	-1.61934	0.0300272
325036	chr1	32503501	32503600	-1.5512	0.0234159
325300	chr1	32529901	32530000	-1.84682	0.00500524
325301	chr1	32530001	32530100	-1.31221	0.0327099
325574	chr1	32557301	32557400	-1.61687	0.043674
325694	chr1	32569301	32569400	-2.14569	0.001475
325758	chr1	32575701	32575800	-1.9839	0.00916075
325846	chr1	32584501	32584600	-1.61738	0.0320733
326259	chr1	32625801	32625900	-1.56388	0.0249015
326377	chr1	32637601	32637700	-1.92395	0.0338137
326606	chr1	32660501	32660600	-2.75777	0.00014298
326607	chr1	32660601	32660700	-3.41366	8.51e-06
326625	chr1	32662401	32662500	3.28108	0.0497381
326626	chr1	32662501	32662600	3.48846	0.0277548
326775	chr1	32677401	32677500	-2.44043	0.00134151
326776	chr1	32677501	32677600	-2.18934	0.0048494
326976	chr1	32697501	32697600	-1.56805	0.025402
326977	chr1	32697601	32697700	-1.90369	0.0177727
326978	chr1	32697701	32697800	-2.65246	0.00307058
327635	chr1	32763401	32763500	-1.68498	0.0294909
327674	chr1	32767301	32767400	-2.7932	0.00192608
327675	chr1	32767401	32767500	-2.50877	0.0104776
327840	chr1	32783901	32784000	-2.14165	0.0060833
327841	chr1	32784001	32784100	-1.8239	0.0152822
328140	chr1	32813901	32814000	-1.66652	0.0438048
328362	chr1	32836101	32836200	-1.44905	0.0396077
328417	chr1	32841601	32841700	-1.4879	0.024631
329508	chr1	32950701	32950800	-1.34802	0.0317789
329532	chr1	32953101	32953200	-1.86226	0.0361028
329998	chr1	32999701	32999800	4.26399	0.00426883
329999	chr1	32999801	32999900	3.28092	0.0083156
331229	chr1	33122801	33122900	-2.04738	0.0177233
331548	chr1	33154701	33154800	3.59151	0.0280438
331589	chr1	33158801	33158900	-1.64886	0.0343686
331704	chr1	33170301	33170400	-1.86519	0.0133198
334064	chr1	33406301	33406400	-1.94905	0.0132506
334065	chr1	33406401	33406500	-1.94905	0.0132506
334066	chr1	33406501	33406600	-1.94905	0.0132506
335655	chr1	33565401	33565500	-1.91033	0.0152579
335735	chr1	33573401	33573500	-2.00821	0.00690021
335736	chr1	33573501	33573600	-1.93509	0.0081811
335904	chr1	33590301	33590400	-1.63647	0.0495156
337069	chr1	33706801	33706900	-1.80645	0.0169506
337981	chr1	33798001	33798100	-2.25785	0.00514255
337982	chr1	33798101	33798200	-2.52495	0.000892073
338489	chr1	33848801	33848900	-2.17441	0.0140036
339008	chr1	33900701	33900800	-1.64464	0.0382695
339250	chr1	33924901	33925000	-1.7992	0.0219517
339251	chr1	33925001	33925100	-1.93339	0.0148425
339410	chr1	33940901	33941000	-1.98929	0.0183375
339411	chr1	33941001	33941100	-1.94308	0.0160519
339412	chr1	33941101	33941200	-2.25448	0.00173401
340934	chr1	34093301	34093400	3.61048	0.0259498
340935	chr1	34093401	34093500	3.70555	0.0150504
341220	chr1	34121901	34122000	-1.87765	0.0228828
341221	chr1	34122001	34122100	-2.25847	0.00351019
341222	chr1	34122101	34122200	-2.92719	0.000549905
341517	chr1	34151601	34151700	-1.63589	0.0466674
341518	chr1	34151701	34151800	-1.81973	0.0380018
347708	chr1	34770701	34770800	-2.41193	0.00107417
347709	chr1	34770801	34770900	-2.41193	0.00107417
347710	chr1	34770901	34771000	-2.158	0.00931571
348106	chr1	34810501	34810600	-2.85354	6.65e-05
348107	chr1	34810601	34810700	-2.85354	6.65e-05
348108	chr1	34810701	34810800	-2.11786	0.00520277
348340	chr1	34833901	34834000	-1.91516	0.0433021
348790	chr1	34878901	34879000	3.43751	0.0423919
348799	chr1	34879801	34879900	-2.14952	0.0247637
349173	chr1	34917201	34917300	-1.92657	0.0355641
349288	chr1	34928701	34928800	-2.13395	0.00520167
349802	chr1	34980101	34980200	2.87005	0.0248591
349912	chr1	34991101	34991200	-1.39443	0.0396077
350239	chr1	35023801	35023900	3.74808	0.0241413
350286	chr1	35028501	35028600	3.72784	0.038848
350287	chr1	35028601	35028700	4.04418	0.0271415
350933	chr1	35093201	35093300	-2.26481	0.00303197
354260	chr1	35425901	35426000	-2.93957	1.15e-05
354261	chr1	35426001	35426100	-2.93957	1.15e-05
354558	chr1	35455701	35455800	3.7191	0.0458494
354941	chr1	35494001	35494100	-2.06745	0.0132166
355038	chr1	35503701	35503800	-1.57497	0.0457354
355120	chr1	35511901	35512000	-1.84093	0.0318745
355185	chr1	35518401	35518500	-1.78458	0.0224365
355186	chr1	35518501	35518600	-1.89865	0.0214692
356065	chr1	35606401	35606500	-2.04709	0.01849
357348	chr1	35734701	35734800	-1.88599	0.0180624
357349	chr1	35734801	35734900	-1.9415	0.016245
358115	chr1	35811401	35811500	-1.71165	0.0354874
358390	chr1	35838901	35839000	-1.67252	0.0435936
358445	chr1	35844401	35844500	-2.04176	0.00767464
359068	chr1	35906701	35906800	-2.18381	0.0279412
359069	chr1	35906801	35906900	-2.11855	0.0363095
359406	chr1	35940501	35940600	-2.2528	0.00326372
359656	chr1	35965501	35965600	-1.66946	0.0330311
359680	chr1	35967901	35968000	-2.31042	0.00884808
359938	chr1	35993701	35993800	-1.61707	0.0320733
359964	chr1	35996301	35996400	-1.96082	0.0149231
360904	chr1	36090301	36090400	-1.81549	0.0191425
361739	chr1	36173801	36173900	-2.22661	0.0077732
362598	chr1	36259701	36259800	-1.68734	0.0145974
362599	chr1	36259801	36259900	-1.97251	0.00746844
362643	chr1	36264201	36264300	-1.6788	0.0363547
362687	chr1	36268601	36268700	-1.72746	0.0483388
362891	chr1	36289001	36289100	-2.00845	0.0190457
362892	chr1	36289101	36289200	-2.00845	0.0190457
363148	chr1	36314701	36314800	-1.85118	0.00994791
364272	chr1	36427101	36427200	3.44304	0.0465961
364754	chr1	36475301	36475400	-1.55288	0.0365841
371633	chr1	37163201	37163300	-1.78326	0.0446834
371634	chr1	37163301	37163400	-1.78326	0.0446834
372225	chr1	37222401	37222500	-1.78384	0.0224365
373604	chr1	37360301	37360400	-1.70783	0.0441957
373605	chr1	37360401	37360500	-1.70783	0.0441957
374090	chr1	37408901	37409000	-1.60638	0.0496127
375066	chr1	37506501	37506600	-1.7841	0.0224365
375430	chr1	37542901	37543000	-1.79739	0.019475
375431	chr1	37543001	37543100	-2.16738	0.00788179
375493	chr1	37549201	37549300	-1.7627	0.0341227
375715	chr1	37571401	37571500	-1.76335	0.0488351
375716	chr1	37571501	37571600	-1.76335	0.0488351
375774	chr1	37577301	37577400	-2.25434	0.00451786
375994	chr1	37599301	37599400	-1.65347	0.0333461
377460	chr1	37745901	37746000	-1.73513	0.0479943
378158	chr1	37815701	37815800	-1.78811	0.0328539
378159	chr1	37815801	37815900	-1.8477	0.0274701
378304	chr1	37830301	37830400	-2.01555	0.0133596
378479	chr1	37847801	37847900	-1.61684	0.043674
378480	chr1	37847901	37848000	-1.61687	0.043674
378963	chr1	37896201	37896300	2.96792	0.0246621
379136	chr1	37913501	37913600	-2.04839	0.00941533
379137	chr1	37913601	37913700	-2.0042	0.00334811
379246	chr1	37924501	37924600	-1.72087	0.00863575
379367	chr1	37936601	37936700	-1.81961	0.0106394
379713	chr1	37971201	37971300	-1.31138	0.0312485
381037	chr1	38103601	38103700	-1.92306	0.0370799
381038	chr1	38103701	38103800	-1.92306	0.0370799
381039	chr1	38103801	38103900	-1.93203	0.0365752
384849	chr1	38484801	38484900	3.46636	0.0332296
384850	chr1	38484901	38485000	3.35108	0.0361512
387684	chr1	38768301	38768400	-1.78291	0.0320733
388420	chr1	38841901	38842000	3.62883	0.0462971
388421	chr1	38842001	38842100	3.74255	0.0271031
388782	chr1	38878101	38878200	-1.68059	0.0440543
388939	chr1	38893801	38893900	-1.61692	0.043674
388940	chr1	38893901	38894000	-1.69793	0.0320733
390846	chr1	39084501	39084600	-1.98802	0.0172011
390848	chr1	39084701	39084800	-1.69427	0.0409138
391903	chr1	39190201	39190300	-2.6671	0.000839442
391904	chr1	39190301	39190400	-2.12146	0.0136703
392442	chr1	39244101	39244200	-1.76671	0.00973198
392443	chr1	39244201	39244300	-1.58945	0.0172263
392470	chr1	39246901	39247000	-1.58863	0.0291865
392683	chr1	39268201	39268300	-1.99817	0.0197723
393419	chr1	39341801	39341900	-2.16775	0.0143723
393420	chr1	39341901	39342000	-2.26002	0.0112561
393441	chr1	39344001	39344100	3.33833	0.0489734
393465	chr1	39346401	39346500	-1.76457	0.0377957
393812	chr1	39381101	39381200	3.58986	0.0289154
393813	chr1	39381201	39381300	3.63505	0.0186978
393869	chr1	39386801	39386900	-1.56465	0.0251533
394474	chr1	39447301	39447400	-3.09705	8.95e-05
394475	chr1	39447401	39447500	-3.09705	8.95e-05
394808	chr1	39480701	39480800	-2.34039	0.00374316
394809	chr1	39480801	39480900	-2.41863	0.00309561
396339	chr1	39633801	39633900	-2.36193	0.00202885
396340	chr1	39633901	39634000	-1.9352	0.0125037
396984	chr1	39698301	39698400	-1.69828	0.043674
397659	chr1	39765801	39765900	-1.84604	0.0103287
397660	chr1	39765901	39766000	-1.85221	0.00844401
397661	chr1	39766001	39766100	-1.96828	0.00663535
398018	chr1	39801701	39801800	-1.61769	0.043674
398037	chr1	39803601	39803700	-1.67541	0.0300066
398155	chr1	39815401	39815500	-2.05921	0.00812959
398156	chr1	39815501	39815600	-1.63286	0.0405374
398614	chr1	39861301	39861400	-1.82753	0.033176
398620	chr1	39861901	39862000	-2.08095	0.019137
398622	chr1	39862101	39862200	-2.20959	0.0196934
398706	chr1	39870501	39870600	-1.52645	0.0476002
398707	chr1	39870601	39870700	-1.88538	0.012681
398708	chr1	39870701	39870800	-2.10327	0.00852303
400543	chr1	40054201	40054300	-1.90525	0.00500524
400544	chr1	40054301	40054400	-1.54493	0.0184986
400758	chr1	40075701	40075800	-1.819	0.0160764
400759	chr1	40075801	40075900	-1.50752	0.047741
401766	chr1	40176501	40176600	-1.69823	0.0320733
401767	chr1	40176601	40176700	-2.18202	0.00120559
401768	chr1	40176701	40176800	-2.05326	0.0031628
402215	chr1	40221401	40221500	-1.76959	0.0448349
402303	chr1	40230201	40230300	-1.74739	0.0352771
403069	chr1	40306801	40306900	-1.89423	0.00746844
403493	chr1	40349201	40349300	-1.7518	0.0194142
403602	chr1	40360101	40360200	3.73458	0.0292827
404098	chr1	40409701	40409800	-2.23295	0.00287036
404191	chr1	40419001	40419100	-1.92992	0.0140555
404202	chr1	40420101	40420200	-1.87871	0.0496207
404203	chr1	40420201	40420300	-1.94313	0.0461309
404420	chr1	40441901	40442000	-1.59275	0.0373042
404572	chr1	40457101	40457200	-2.06752	0.0117809
404830	chr1	40482901	40483000	-1.90285	0.023718
404831	chr1	40483001	40483100	-2.05369	0.0110634
404832	chr1	40483101	40483200	-2.23131	0.00399695
404833	chr1	40483201	40483300	-2.56096	0.00281913
404859	chr1	40485801	40485900	-2.59379	0.000385098
404860	chr1	40485901	40486000	-2.38721	0.0017208
404861	chr1	40486001	40486100	-1.96916	0.00549529
404943	chr1	40494201	40494300	3.45357	0.0323129
404944	chr1	40494301	40494400	1.97846	0.0305389
404945	chr1	40494401	40494500	2.14724	0.0210399
404973	chr1	40497201	40497300	-1.894	0.0106394
405409	chr1	40540801	40540900	-1.74359	0.0300202
405412	chr1	40541101	40541200	-2.1285	0.00368575
406872	chr1	40687101	40687200	-2.08577	0.00514849
406954	chr1	40695301	40695400	-1.89492	0.00746844
407267	chr1	40726601	40726700	-1.97311	0.0364362
407389	chr1	40738801	40738900	-1.78272	0.043674
407390	chr1	40738901	40739000	-1.78272	0.043674
407598	chr1	40759701	40759800	-1.70389	0.0343413
407599	chr1	40759801	40759900	-1.70389	0.0343413
407600	chr1	40759901	40760000	-1.61783	0.0320733
410193	chr1	41019201	41019300	-1.92127	0.0129249
410688	chr1	41068701	41068800	-1.75454	0.0230641
410795	chr1	41079401	41079500	-1.78266	0.043674
411317	chr1	41131601	41131700	-1.50507	0.0396077
411318	chr1	41131701	41131800	-1.39302	0.026527
412393	chr1	41239201	41239300	-2.0551	0.025861
412394	chr1	41239301	41239400	-2.04727	0.0350655
412590	chr1	41258901	41259000	-2.95603	2.12e-06
412591	chr1	41259001	41259100	-2.95603	2.12e-06
412592	chr1	41259101	41259200	-2.40603	0.00124681
412985	chr1	41298401	41298500	-2.11525	0.0296647
415519	chr1	41551801	41551900	-2.2823	0.00403955
416011	chr1	41601001	41601100	-2.14688	0.0136263
416766	chr1	41676501	41676600	-1.83177	0.0404335
418194	chr1	41819301	41819400	-1.87346	0.0351921
418195	chr1	41819401	41819500	-1.99798	0.0271484
418556	chr1	41855501	41855600	-1.73069	0.0143376
418966	chr1	41896501	41896600	-1.66513	0.0154869
420255	chr1	42025401	42025500	-2.52597	0.000714814
420256	chr1	42025501	42025600	-2.67872	0.000577039
420257	chr1	42025601	42025700	-2.67872	0.000577039
420276	chr1	42027501	42027600	-2.44186	0.00125465
420277	chr1	42027601	42027700	-2.18205	0.00517938
422000	chr1	42199901	42200000	-1.56365	0.0318693
422001	chr1	42200001	42200100	-1.5055	0.0318693
422031	chr1	42203001	42203100	-1.78326	0.0320733
422135	chr1	42213401	42213500	-1.69526	0.0318262
422136	chr1	42213501	42213600	-1.76159	0.0281597
422517	chr1	42251601	42251700	-1.50044	0.0455735
422526	chr1	42252501	42252600	-1.42851	0.0142055
422612	chr1	42261101	42261200	-1.8947	0.0106394
422613	chr1	42261201	42261300	-1.8947	0.0106394
422614	chr1	42261301	42261400	-1.91129	0.0148323
422626	chr1	42262501	42262600	-1.75369	0.037498
422776	chr1	42277501	42277600	1.98648	0.0441133
422777	chr1	42277601	42277700	2.30005	0.0249507
422779	chr1	42277801	42277900	3.52153	0.0312842
423012	chr1	42301101	42301200	-2.40127	0.000870903
423013	chr1	42301201	42301300	-1.7776	0.0113533
423134	chr1	42313301	42313400	-1.56384	0.0318693
424420	chr1	42441901	42442000	3.59122	0.0435594
424582	chr1	42458101	42458200	-2.03257	0.0052026
424615	chr1	42461401	42461500	-2.5865	0.0026431
425108	chr1	42510701	42510800	-1.70246	0.0326716
425165	chr1	42516401	42516500	-1.52979	0.0472667
425242	chr1	42524101	42524200	-1.78384	0.0320733
425244	chr1	42524301	42524400	-1.78379	0.0320733
425700	chr1	42569901	42570000	-1.60933	0.0408411
425754	chr1	42575301	42575400	-1.81834	0.0165615
425755	chr1	42575401	42575500	-1.66644	0.0121627
425821	chr1	42582001	42582100	-1.69912	0.0216191
425822	chr1	42582101	42582200	-1.83555	0.0179103
428346	chr1	42834501	42834600	-1.71709	0.0230936
429667	chr1	42966601	42966700	-1.61697	0.0320733
429912	chr1	42991101	42991200	-1.38298	0.0428673
431469	chr1	43146801	43146900	3.39972	0.049538
431866	chr1	43186501	43186600	3.57542	0.0249614
431956	chr1	43195501	43195600	-1.70922	0.0243367
432453	chr1	43245201	43245300	-1.79336	0.0211472
432651	chr1	43265001	43265100	-1.96972	0.00363157
433017	chr1	43301601	43301700	3.34535	0.0430684
436224	chr1	43622301	43622400	-2.47458	0.00243146
436225	chr1	43622401	43622500	-2.66133	0.00210838
436726	chr1	43672501	43672600	4.04728	0.0219353
436727	chr1	43672601	43672700	4.18298	0.0151719
436728	chr1	43672701	43672800	3.71377	0.0334359
437590	chr1	43758901	43759000	-1.68668	0.0194142
437591	chr1	43759001	43759100	-1.82519	0.00467218
437716	chr1	43771501	43771600	3.77607	0.0438369
437726	chr1	43772501	43772600	-1.56267	0.025929
437977	chr1	43797601	43797700	-1.75081	0.0251533
438057	chr1	43805601	43805700	-2.00824	0.0112532
439404	chr1	43940301	43940400	-1.86893	0.0317806
439937	chr1	43993601	43993700	-2.12159	0.0101206
440588	chr1	44058701	44058800	-1.60824	0.0305619
440812	chr1	44081101	44081200	-2.0473	0.00537771
440813	chr1	44081201	44081300	-1.96704	0.00780373
444672	chr1	44467101	44467200	-1.91495	0.00174696
444741	chr1	44474001	44474100	-1.77268	0.0140332
444815	chr1	44481401	44481500	-1.70698	0.0364421
445058	chr1	44505701	44505800	-2.04833	0.0109525
445707	chr1	44570601	44570700	-2.05878	0.0054237
445708	chr1	44570701	44570800	-1.86419	0.00686696
445712	chr1	44571101	44571200	-2.08997	0.0251009
446080	chr1	44607901	44608000	-1.78927	0.0103616
446094	chr1	44609301	44609400	-2.59545	0.00176463
446095	chr1	44609401	44609500	-2.60443	0.000381316
446170	chr1	44616901	44617000	-1.79351	0.0404476
446172	chr1	44617101	44617200	-1.79263	0.042608
446218	chr1	44621701	44621800	-1.6175	0.043674
446512	chr1	44651101	44651200	-1.97938	0.04939
446513	chr1	44651201	44651300	-2.06119	0.010981
446514	chr1	44651301	44651400	-1.99085	0.0131819
446579	chr1	44657801	44657900	-1.6286	0.0495559
446673	chr1	44667201	44667300	-1.56562	0.0497943
447419	chr1	44741801	44741900	-2.07597	0.0100929
448050	chr1	44804901	44805000	3.64651	0.0352959
448556	chr1	44855501	44855600	-1.9712	0.00363157
448703	chr1	44870201	44870300	-2.14897	0.0153311
449379	chr1	44937801	44937900	3.81306	0.0208125
449455	chr1	44945401	44945500	3.58696	0.0428598
449553	chr1	44955201	44955300	-1.77881	0.0233087
450235	chr1	45023401	45023500	-1.84482	0.0292842
450236	chr1	45023501	45023600	-1.97958	0.0219287
450326	chr1	45032501	45032600	-1.48057	0.0178411
450327	chr1	45032601	45032700	-1.26808	0.0317789
450328	chr1	45032701	45032800	-1.70243	0.00922046
450505	chr1	45050401	45050500	-1.69781	0.0320733
451187	chr1	45118601	45118700	-1.78314	0.0224365
451273	chr1	45127201	45127300	-2.22775	0.00500494
451274	chr1	45127301	45127400	-2.22796	0.00500494
451364	chr1	45136301	45136400	-1.99734	0.0156417
451365	chr1	45136401	45136500	-2.32759	0.00190016
451506	chr1	45150501	45150600	-2.1588	0.00475159
451507	chr1	45150601	45150700	-2.1588	0.00475159
452638	chr1	45263701	45263800	-2.06743	0.0242447
452734	chr1	45273301	45273400	-1.97105	0.00746844
452735	chr1	45273401	45273500	-1.43128	0.0459865
452736	chr1	45273501	45273600	-1.44922	0.0318693
453303	chr1	45330201	45330300	-1.4751	0.043936
453528	chr1	45352701	45352800	-1.77677	0.0478308
453529	chr1	45352801	45352900	-1.69059	0.0151138
453679	chr1	45367801	45367900	3.63462	0.044666
453909	chr1	45390801	45390900	-1.94299	0.0226863
454237	chr1	45423601	45423700	-2.02754	0.0130926
454347	chr1	45434601	45434700	-1.69787	0.0320733
454348	chr1	45434701	45434800	-1.78706	0.0230981
454733	chr1	45473201	45473300	-2.21066	0.0147257
454744	chr1	45474301	45474400	-1.72906	0.0419515
455048	chr1	45504701	45504800	-1.6512	0.04093
455293	chr1	45529201	45529300	-1.61824	0.0320733
455965	chr1	45596401	45596500	-1.57099	0.0449889
457079	chr1	45707801	45707900	-2.10791	0.00737683
457080	chr1	45707901	45708000	-1.91475	0.0135479
457081	chr1	45708001	45708100	-1.52411	0.0389955
457420	chr1	45741901	45742000	2.43644	0.0426529
458612	chr1	45861101	45861200	-1.92395	0.0181548
458725	chr1	45872401	45872500	-1.83803	0.00785909
459348	chr1	45934701	45934800	-1.70755	0.0492884
459396	chr1	45939501	45939600	-1.69802	0.043674
459523	chr1	45952201	45952300	-2.05319	0.00500494
459524	chr1	45952301	45952400	-2.18392	0.00222557
459525	chr1	45952401	45952500	-2.26411	0.00160345
459689	chr1	45968801	45968900	-1.65228	0.0414218
459836	chr1	45983501	45983600	-1.61697	0.043674
460755	chr1	46075401	46075500	-1.83214	0.0204419
460756	chr1	46075501	46075600	-1.92223	0.0168626
461033	chr1	46103201	46103300	-1.92852	0.031174
461101	chr1	46110001	46110100	-2.04703	0.00546954
461215	chr1	46121401	46121500	-1.46262	0.0344851
462153	chr1	46215201	46215300	-1.63053	0.0385439
462601	chr1	46260001	46260100	-2.22883	0.0031628
462819	chr1	46281801	46281900	-1.56751	0.0264781
462820	chr1	46281901	46282000	-1.25552	0.0349555
463543	chr1	46354201	46354300	-2.04573	0.0127076
463544	chr1	46354301	46354400	-1.95864	0.0220097
465858	chr1	46585701	46585800	-2.05371	0.0175853
465859	chr1	46585801	46585900	-1.80334	0.0417941
465940	chr1	46593901	46594000	-1.70256	0.0316032
466385	chr1	46638401	46638500	3.60017	0.0415589
466487	chr1	46648601	46648700	-1.78342	0.043674
467163	chr1	46716201	46716300	-2.08723	0.00404348
467164	chr1	46716301	46716400	-2.83828	0.00175446
470883	chr1	47088201	47088300	-1.62701	0.0195935
471254	chr1	47125301	47125400	-2.16025	0.00755451
471255	chr1	47125401	47125500	-1.83992	0.0124016
471555	chr1	47155401	47155500	-1.89091	0.0164344
471556	chr1	47155501	47155600	-1.89131	0.0162979
472592	chr1	47259101	47259200	3.65948	0.0467486
472619	chr1	47261801	47261900	-1.95432	0.00926683
472915	chr1	47291401	47291500	-1.97536	0.0152761
472916	chr1	47291501	47291600	-1.91022	0.0171027
473022	chr1	47302101	47302200	-1.65629	0.0325163
473037	chr1	47303601	47303700	-1.70434	0.0336968
473511	chr1	47351001	47351100	-1.39473	0.0396077
473961	chr1	47396001	47396100	-1.7714	0.0423166
473962	chr1	47396101	47396200	-1.79062	0.049094
477835	chr1	47783401	47783500	-2.21739	0.0259125
478920	chr1	47891901	47892000	-1.69423	0.0299043
479810	chr1	47980901	47981000	-1.89222	0.0138471
479811	chr1	47981001	47981100	-1.75228	0.0145974
480559	chr1	48055801	48055900	-1.69806	0.043674
480560	chr1	48055901	48056000	-1.69855	0.0320733
480561	chr1	48056001	48056100	-1.69839	0.0320733
480741	chr1	48074001	48074100	-1.98629	0.0179588
480742	chr1	48074101	48074200	-1.98629	0.0179588
480743	chr1	48074201	48074300	-2.0448	0.0349996
481567	chr1	48156601	48156700	-2.33656	0.0043314
481723	chr1	48172201	48172300	-1.78166	0.0231164
481724	chr1	48172301	48172400	-2.03289	0.00850831
483204	chr1	48320301	48320400	-2.07839	0.0070609
483205	chr1	48320401	48320500	-1.69858	0.0320733
483239	chr1	48323801	48323900	-1.74448	0.0359355
484274	chr1	48427301	48427400	-1.54153	0.0395882
484275	chr1	48427401	48427500	-1.56943	0.0426652
484276	chr1	48427501	48427600	-1.61289	0.0333263
484427	chr1	48442601	48442700	-2.61911	0.000299011
484550	chr1	48454901	48455000	-1.84225	0.0443028
484551	chr1	48455001	48455100	-1.84225	0.0443028
484612	chr1	48461101	48461200	-1.51298	0.0283295
486200	chr1	48619901	48620000	-1.88624	0.0271813
487945	chr1	48794401	48794500	-2.13142	0.00556103
487946	chr1	48794501	48794600	-2.05137	0.00746844
488209	chr1	48820801	48820900	-1.90767	0.0236902
488210	chr1	48820901	48821000	-1.94768	0.0371488
489479	chr1	48947801	48947900	-1.9826	0.00785491
489480	chr1	48947901	48948000	-1.63156	0.0356442
489481	chr1	48948001	48948100	-1.82666	0.0166989
490035	chr1	49003401	49003500	-2.04719	0.00131335
490036	chr1	49003501	49003600	-2.28663	0.00300145
490074	chr1	49007301	49007400	2.13722	0.0410881
490575	chr1	49057401	49057500	-2.44803	0.000922807
490576	chr1	49057501	49057600	-2.09851	0.0154203
490577	chr1	49057601	49057700	-2.17567	0.0132214
490706	chr1	49070501	49070600	-1.25209	0.0457721
491178	chr1	49117701	49117800	-1.7153	0.0357834
491191	chr1	49119001	49119100	-1.63844	0.0138339
491192	chr1	49119101	49119200	-2.07019	0.00112487
491279	chr1	49127801	49127900	-2.37124	0.00542501
491280	chr1	49127901	49128000	-2.35852	0.00534411
491380	chr1	49137901	49138000	-1.96425	0.0295112
491381	chr1	49138001	49138100	-1.83106	0.0464947
491515	chr1	49151401	49151500	-1.96375	0.0157353
491516	chr1	49151501	49151600	-2.45035	0.000754851
491517	chr1	49151601	49151700	-2.45035	0.000754851
492032	chr1	49203101	49203200	-1.60842	0.0392603
492549	chr1	49254801	49254900	-1.93828	0.0235732
492678	chr1	49267701	49267800	-1.89753	0.0160995
492890	chr1	49288901	49289000	-2.07891	0.00745037
492891	chr1	49289001	49289100	-2.13771	0.00388443
493503	chr1	49350201	49350300	2.5436	0.0250594
493504	chr1	49350301	49350400	2.37852	0.0251912
493505	chr1	49350401	49350500	2.26506	0.0266095
493609	chr1	49360801	49360900	-2.26988	0.0043116
493610	chr1	49360901	49361000	-2.33865	0.000693798
494591	chr1	49459001	49459100	-2.07139	0.00633035
494592	chr1	49459101	49459200	-1.67947	0.0426767
496191	chr1	49619001	49619100	-1.83648	0.0246603
496533	chr1	49653201	49653300	-2.43955	0.00145492
496534	chr1	49653301	49653400	-2.43965	0.00130708
496590	chr1	49658901	49659000	-2.05883	0.0103887
497492	chr1	49749101	49749200	-1.4477	0.0484048
497493	chr1	49749201	49749300	-1.82171	0.0145974
497730	chr1	49772901	49773000	-2.13239	0.00548114
497731	chr1	49773001	49773100	-2.61866	5.84e-05
498685	chr1	49868401	49868500	-1.62159	0.0442899
498686	chr1	49868501	49868600	-2.14008	0.0031628
498687	chr1	49868601	49868700	-2.2313	0.00185088
499183	chr1	49918201	49918300	-1.28007	0.0456837
499277	chr1	49927601	49927700	-1.70381	0.0336074
499495	chr1	49949401	49949500	-2.16019	0.00854483
499496	chr1	49949501	49949600	-1.94088	0.0119489
500633	chr1	50063201	50063300	-1.76576	0.0372036
500634	chr1	50063301	50063400	-2.31238	0.00322852
500635	chr1	50063401	50063500	-2.19735	0.00227657
501401	chr1	50140001	50140100	-1.9817	0.0219003
502012	chr1	50201101	50201200	-1.89433	0.0145974
502013	chr1	50201201	50201300	-1.63158	0.0150038
502018	chr1	50201701	50201800	-1.91978	0.0330579
505127	chr1	50512601	50512700	-1.98203	0.0065185
505128	chr1	50512701	50512800	-2.30107	0.00308345
506045	chr1	50604401	50604500	-1.79673	0.0100662
506046	chr1	50604501	50604600	-1.47308	0.0354994
506420	chr1	50641901	50642000	-1.68682	0.0145974
506717	chr1	50671601	50671700	-1.81241	0.039094
506718	chr1	50671701	50671800	-1.75074	0.043222
506880	chr1	50687901	50688000	3.50417	0.0440643
507930	chr1	50792901	50793000	-2.29908	0.00575833
507931	chr1	50793001	50793100	-2.29908	0.00575833
508168	chr1	50816701	50816800	-2.18224	0.00767189
509261	chr1	50926001	50926100	-2.33006	0.00328926
509262	chr1	50926101	50926200	-1.99585	0.00640643
509263	chr1	50926201	50926300	-2.20522	0.00240277
509521	chr1	50952001	50952100	-1.98977	0.0229568
511404	chr1	51140301	51140400	-1.85901	0.0411786
511405	chr1	51140401	51140500	-2.11869	0.0157207
511406	chr1	51140501	51140600	-2.11869	0.0157207
511407	chr1	51140601	51140700	-1.94158	0.0359081
512023	chr1	51202201	51202300	-1.88752	0.0133932
512024	chr1	51202301	51202400	-2.23055	0.00510344
512025	chr1	51202401	51202500	-1.87519	0.0166303
512057	chr1	51205601	51205700	-1.34874	0.0367693
512058	chr1	51205701	51205800	-1.23465	0.0495017
512059	chr1	51205801	51205900	-1.43884	0.0224285
512622	chr1	51262101	51262200	-2.6558	0.00111337
512623	chr1	51262201	51262300	-2.63693	0.000723864
512624	chr1	51262301	51262400	-2.5827	0.00138861
513373	chr1	51337201	51337300	-2.05222	0.00746844
513374	chr1	51337301	51337400	-1.70008	0.0110967
513409	chr1	51340801	51340900	-2.65871	4.65e-05
513410	chr1	51340901	51341000	-1.29648	0.0392906
513880	chr1	51387901	51388000	-2.09264	0.0186744
514589	chr1	51458801	51458900	-1.78334	0.0320733
515468	chr1	51546701	51546800	-1.78988	0.0493606
515831	chr1	51583001	51583100	-1.68215	0.0376023
515891	chr1	51589001	51589100	-1.44775	0.0396077
515952	chr1	51595101	51595200	-2.20328	0.00800209
517182	chr1	51718101	51718200	-1.98863	0.0184564
517183	chr1	51718201	51718300	-2.20437	0.00716408
518737	chr1	51873601	51873700	-1.54174	0.043674
519123	chr1	51912201	51912300	-2.60474	6.06e-05
519124	chr1	51912301	51912400	-2.40343	0.000205783
519125	chr1	51912401	51912500	-1.75075	0.0216151
521638	chr1	52163701	52163800	-1.78333	0.0320733
521641	chr1	52164001	52164100	-1.96805	0.0198873
521642	chr1	52164101	52164200	-1.75887	0.0258464
522040	chr1	52203901	52204000	-2.60975	0.000399594
522041	chr1	52204001	52204100	-3.03136	7.54e-06
522042	chr1	52204101	52204200	-2.90581	3.22e-05
522544	chr1	52254301	52254400	-2.53441	0.000810493
522545	chr1	52254401	52254500	-1.99069	0.00741106
522546	chr1	52254501	52254600	-2.31742	0.000849282
523048	chr1	52304701	52304800	-2.16573	0.029959
523049	chr1	52304801	52304900	-2.42001	0.0126816
523777	chr1	52377601	52377700	-2.13781	0.00500494
523778	chr1	52377701	52377800	-2.05141	0.00746844
523795	chr1	52379401	52379500	3.49878	0.0439565
524127	chr1	52412601	52412700	-1.90603	0.00500524
524739	chr1	52473801	52473900	-1.61901	0.0320733
525339	chr1	52533801	52533900	-1.49121	0.0451241
525373	chr1	52537201	52537300	-1.92361	0.027499
525432	chr1	52543101	52543200	-2.36946	0.000520005
525433	chr1	52543201	52543300	-2.1316	0.0115018
525434	chr1	52543301	52543400	-2.29722	0.00304805
526901	chr1	52690001	52690100	-1.69821	0.043674
526958	chr1	52695701	52695800	-1.7755	0.0359869
526973	chr1	52697201	52697300	-1.44903	0.0439418
527434	chr1	52743301	52743400	-1.85547	0.0273298
527435	chr1	52743401	52743500	-1.52709	0.0431946
527617	chr1	52761601	52761700	-2.85474	3.38e-05
527618	chr1	52761701	52761800	-2.7555	5.75e-05
527619	chr1	52761801	52761900	-2.96087	1.64e-05
527631	chr1	52763001	52763100	-2.15133	0.0294673
527632	chr1	52763101	52763200	-2.15133	0.0294673
527633	chr1	52763201	52763300	-2.15133	0.0294673
527783	chr1	52778201	52778300	-1.44991	0.0396077
527785	chr1	52778401	52778500	-1.77293	0.0285908
528096	chr1	52809501	52809600	-2.05052	0.00746844
528097	chr1	52809601	52809700	-2.52249	4e-05
528098	chr1	52809701	52809800	-2.34433	0.000798632
528453	chr1	52845201	52845300	-1.7837	0.0224365
528484	chr1	52848301	52848400	-1.42424	0.0455476
528485	chr1	52848401	52848500	-1.6977	0.0320733
528839	chr1	52883801	52883900	-1.73478	0.0246828
529448	chr1	52944701	52944800	-1.76997	0.0288715
529473	chr1	52947201	52947300	-1.71419	0.0413574
529474	chr1	52947301	52947400	-1.96333	0.0134461
530048	chr1	53004701	53004800	-1.78104	0.0244789
530049	chr1	53004801	53004900	-1.55834	0.0413411
530060	chr1	53005901	53006000	-1.57311	0.0275761
531828	chr1	53182701	53182800	-1.69699	0.043674
532101	chr1	53210001	53210100	-2.13549	0.0145609
532308	chr1	53230701	53230800	-1.71643	0.0435303
534294	chr1	53429301	53429400	-1.94862	0.00251112
534295	chr1	53429401	53429500	-1.48551	0.021427
534351	chr1	53435001	53435100	-2.10932	0.014264
534352	chr1	53435101	53435200	-2.30207	0.00821724
534364	chr1	53436301	53436400	-2.47819	0.00160169
534365	chr1	53436401	53436500	-2.47819	0.00160169
534602	chr1	53460101	53460200	-2.22139	0.00376527
534604	chr1	53460301	53460400	-2.22944	0.00500494
534666	chr1	53466501	53466600	-1.63238	0.0475856
537343	chr1	53734201	53734300	-2.00067	0.0118285
537879	chr1	53787801	53787900	-1.63957	0.0483201
538104	chr1	53810301	53810400	-2.22454	0.00537693
538131	chr1	53813001	53813100	-1.97133	0.00746844
538132	chr1	53813101	53813200	-2.12696	0.00343212
538133	chr1	53813201	53813300	-1.92446	0.0146201
538581	chr1	53858001	53858100	-1.78882	0.0244293
539039	chr1	53903801	53903900	-1.40624	0.0215134
539312	chr1	53931101	53931200	-2.0418	0.00407079
539313	chr1	53931201	53931300	-1.9006	0.011777
539321	chr1	53932001	53932100	-1.82343	0.0145974
539322	chr1	53932101	53932200	-1.68688	0.0385077
542580	chr1	54257901	54258000	-2.14767	0.0130915
542581	chr1	54258001	54258100	-2.06176	0.0215446
542582	chr1	54258101	54258200	-1.92969	0.034063
543069	chr1	54306801	54306900	-2.04378	0.0223584
543258	chr1	54325701	54325800	-1.69852	0.0320733
543259	chr1	54325801	54325900	-1.69869	0.0320733
543705	chr1	54370401	54370500	-2.19178	0.0125406
546508	chr1	54650701	54650800	-1.96773	0.00815181
547149	chr1	54714801	54714900	-2.16976	0.00621469
548702	chr1	54870101	54870200	-2.25945	0.00261758
549029	chr1	54902801	54902900	-1.75288	0.036266
549065	chr1	54906401	54906500	-1.92204	0.00111891
549066	chr1	54906501	54906600	-1.74834	0.00812701
550843	chr1	55084201	55084300	-2.15581	0.0134678
550844	chr1	55084301	55084400	-2.06346	0.0268823
550845	chr1	55084401	55084500	-2.15581	0.0134678
551188	chr1	55118701	55118800	-1.58855	0.0489903
551189	chr1	55118801	55118900	-1.54174	0.0481334
551190	chr1	55118901	55119000	-1.58427	0.0457125
552245	chr1	55224401	55224500	-1.70857	0.0322749
552719	chr1	55271801	55271900	-2.42222	0.000312218
552720	chr1	55271901	55272000	-2.13632	0.00305966
552721	chr1	55272001	55272100	-1.65446	0.0148536
553936	chr1	55393501	55393600	-2.68566	0.00173402
554201	chr1	55420001	55420100	-2.22612	0.00798302
554202	chr1	55420101	55420200	-2.14162	0.00981994
554203	chr1	55420201	55420300	-2.46464	0.0023291
555295	chr1	55529401	55529500	-2.57707	0.000245687
555296	chr1	55529501	55529600	-2.5074	0.000671207
555663	chr1	55566201	55566300	-1.34274	0.0484048
556589	chr1	55658801	55658900	-1.55799	0.0478258
556590	chr1	55658901	55659000	-1.7167	0.0241053
556591	chr1	55659001	55659100	-1.52466	0.0313375
556626	chr1	55662501	55662600	-1.71328	0.0376357
556627	chr1	55662601	55662700	-2.05296	0.0105054
556684	chr1	55668301	55668400	-1.78452	0.0350996
556712	chr1	55671101	55671200	-2.15548	0.00390651
556713	chr1	55671201	55671300	-2.19313	0.00468007
556714	chr1	55671301	55671400	-2.40503	0.000634643
556761	chr1	55676001	55676100	-1.68876	0.039805
557873	chr1	55787201	55787300	-2.04203	0.0279405
559681	chr1	55968001	55968100	-1.60463	0.0488395
559806	chr1	55980501	55980600	-2.97435	2.07e-05
559807	chr1	55980601	55980700	-2.97435	2.07e-05
560158	chr1	56015701	56015800	-1.71654	0.0313418
562716	chr1	56271501	56271600	-1.61086	0.0257484
562717	chr1	56271601	56271700	-2.01733	0.00650622
563912	chr1	56391101	56391200	-1.8522	0.0122063
563913	chr1	56391201	56391300	-2.0581	0.00806047
563914	chr1	56391301	56391400	-2.22877	0.00500494
564866	chr1	56486501	56486600	-1.44808	0.0396077
564867	chr1	56486601	56486700	-1.61806	0.0320733
564898	chr1	56489701	56489800	-1.7149	0.0465605
564899	chr1	56489801	56489900	-1.97221	0.0214417
568188	chr1	56818701	56818800	-2.19989	0.00685642
568189	chr1	56818801	56818900	-2.10328	0.00965845
569908	chr1	56990701	56990800	-1.78093	0.0317958
570576	chr1	57057501	57057600	-1.677	0.0411217
571470	chr1	57146901	57147000	-2.01958	0.0201025
571471	chr1	57147001	57147100	-1.98043	0.0402227
571472	chr1	57147101	57147200	-1.87365	0.0163099
571858	chr1	57185701	57185800	-1.61419	0.046106
571973	chr1	57197201	57197300	-1.68403	0.0181189
571974	chr1	57197301	57197400	-2.11625	0.00391732
572884	chr1	57288301	57288400	-1.78363	0.043674
573188	chr1	57318701	57318800	-2.15938	0.0120089
573189	chr1	57318801	57318900	-2.15938	0.0120089
573864	chr1	57386301	57386400	-1.71699	0.0276367
573865	chr1	57386401	57386500	-1.71699	0.0276367
574802	chr1	57480101	57480200	2.87213	0.0185055
574824	chr1	57482301	57482400	-1.64806	0.0465581
574825	chr1	57482401	57482500	-1.63825	0.0453294
574826	chr1	57482501	57482600	-1.63825	0.0453294
574990	chr1	57498901	57499000	-1.57214	0.0469565
575151	chr1	57515001	57515100	-2.40725	0.00132386
575152	chr1	57515101	57515200	-2.40725	0.00132386
577877	chr1	57787601	57787700	-2.72154	0.0129825
577878	chr1	57787701	57787800	-2.4562	0.0233783
577879	chr1	57787801	57787900	-2.4562	0.0233783
578125	chr1	57812401	57812500	-1.61709	0.043674
579283	chr1	57928201	57928300	-2.13568	0.0347632
580562	chr1	58056101	58056200	-1.8197	0.0148959
580648	chr1	58064701	58064800	-1.33181	0.0494175
582553	chr1	58255201	58255300	-1.29285	0.0445621
583475	chr1	58347401	58347500	-1.46825	0.043674
584621	chr1	58462001	58462100	-2.25823	0.000693798
584914	chr1	58491301	58491400	-1.37584	0.0401494
585050	chr1	58504901	58505000	-1.64003	0.0324616
585096	chr1	58509501	58509600	-1.65096	0.0362681
586811	chr1	58681001	58681100	-2.07872	0.0150271
586815	chr1	58681401	58681500	-2.06684	0.0164739
586816	chr1	58681501	58681600	-1.97924	0.020157
586907	chr1	58690601	58690700	-2.10381	0.0253439
586908	chr1	58690701	58690800	-2.10381	0.0253439
586957	chr1	58695601	58695700	-2.23306	0.00213886
586958	chr1	58695701	58695800	-2.46649	0.000420225
588372	chr1	58837101	58837200	-2.45224	0.00321027
588373	chr1	58837201	58837300	-2.30236	0.00458367
588374	chr1	58837301	58837400	-2.31986	0.00761514
592373	chr1	59237201	59237300	-1.64334	0.0392389
592998	chr1	59299701	59299800	-1.97532	0.0124027
592999	chr1	59299801	59299900	-2.34111	0.000817677
593000	chr1	59299901	59300000	-2.40721	0.000992872
593862	chr1	59386101	59386200	-2.11187	0.012771
593863	chr1	59386201	59386300	-2.41643	0.00323298
593864	chr1	59386301	59386400	-2.47488	0.00169458
593865	chr1	59386401	59386500	-2.33278	0.00491395
595076	chr1	59507501	59507600	-1.79391	0.0455473
595077	chr1	59507601	59507700	-1.70072	0.0270215
597924	chr1	59792301	59792400	-2.1352	0.0146373
598298	chr1	59829701	59829800	-2.2726	0.00756774
598299	chr1	59829801	59829900	-2.2726	0.00756774
598496	chr1	59849501	59849600	-2.46792	0.00171626
598497	chr1	59849601	59849700	-2.3577	0.0047864
600248	chr1	60024701	60024800	-2.17587	0.0106923
600249	chr1	60024801	60024900	-2.3288	0.00748098
600277	chr1	60027601	60027700	-1.78321	0.043674
600278	chr1	60027701	60027800	-1.78321	0.043674
607127	chr1	60712601	60712700	-1.45125	0.0470268
607468	chr1	60746701	60746800	-3.06871	1.63e-05
607469	chr1	60746801	60746900	-3.06918	4.33e-06
607470	chr1	60746901	60747000	-2.22983	0.0031628
607606	chr1	60760501	60760600	-1.74814	0.0424507
608411	chr1	60841001	60841100	-1.99338	0.0119629
608412	chr1	60841101	60841200	-1.84657	0.0091553
608695	chr1	60869401	60869500	-1.7956	0.0224965
608696	chr1	60869501	60869600	-1.7956	0.0224965
609216	chr1	60921501	60921600	-2.12469	0.00375568
609217	chr1	60921601	60921700	-1.69364	0.0454052
610185	chr1	61018401	61018500	-1.54074	0.043674
611489	chr1	61148801	61148900	-1.75161	0.0251074
611490	chr1	61148901	61149000	-1.69655	0.031733
611491	chr1	61149001	61149100	-1.90313	0.0186401
611755	chr1	61175401	61175500	-1.82241	0.0106394
611841	chr1	61184001	61184100	-1.73975	0.0315402
611843	chr1	61184201	61184300	-1.61213	0.0400098
612691	chr1	61269001	61269100	-2.14375	0.0074181
612692	chr1	61269101	61269200	-2.20147	0.00412467
612693	chr1	61269201	61269300	-2.20147	0.00412467
612833	chr1	61283201	61283300	-1.54592	0.0373449
613111	chr1	61311001	61311100	-1.64106	0.039422
614322	chr1	61432101	61432200	-1.68548	0.0194142
614323	chr1	61432201	61432300	-1.75181	0.0145974
614324	chr1	61432301	61432400	-1.75586	0.0166003
614414	chr1	61441301	61441400	-1.78484	0.0320733
614434	chr1	61443301	61443400	-1.78183	0.0409161
614569	chr1	61456801	61456900	-1.96568	0.0295041
614570	chr1	61456901	61457000	-2.12739	0.0140334
617009	chr1	61700801	61700900	-1.69624	0.0495856
617010	chr1	61700901	61701000	-1.97036	0.0106394
617011	chr1	61701001	61701100	-2.05162	0.00746844
617562	chr1	61756101	61756200	-1.69747	0.0320733
617710	chr1	61770901	61771000	-2.21361	0.0113099
617711	chr1	61771001	61771100	-2.42377	0.00742636
618243	chr1	61824201	61824300	-1.79427	0.0352334
618521	chr1	61852001	61852100	-1.78393	0.0224365
618608	chr1	61860701	61860800	-1.3933	0.0484048
618609	chr1	61860801	61860900	-1.78684	0.0177807
618610	chr1	61860901	61861000	-2.13738	0.00895613
618772	chr1	61877101	61877200	-2.12562	0.0160785
618773	chr1	61877201	61877300	-1.95498	0.0240016
618774	chr1	61877301	61877400	-1.88813	0.0206735
619142	chr1	61914101	61914200	-1.59936	0.0485093
619458	chr1	61945701	61945800	-1.66933	0.00452832
619459	chr1	61945801	61945900	-1.38363	0.0309294
619460	chr1	61945901	61946000	-1.51788	0.0199763
619493	chr1	61949201	61949300	-1.78271	0.0323961
621052	chr1	62105101	62105200	-1.68002	0.0429211
621307	chr1	62130601	62130700	3.54414	0.0335132
621475	chr1	62147401	62147500	-1.6722	0.0160956
621586	chr1	62158501	62158600	3.69154	0.0464088
621664	chr1	62166301	62166400	-1.39619	0.0435541
621760	chr1	62175901	62176000	-1.72302	0.0401675
621769	chr1	62176801	62176900	-1.72731	0.0483329
622373	chr1	62237201	62237300	-1.74423	0.0294143
624430	chr1	62442901	62443000	-2.04021	0.00934122
625639	chr1	62563801	62563900	-1.78415	0.0224365
625873	chr1	62587201	62587300	-2.27675	0.006294
625874	chr1	62587301	62587400	-2.27675	0.006294
625900	chr1	62589901	62590000	-1.87938	0.0350796
626305	chr1	62630401	62630500	-1.61323	0.0459011
626306	chr1	62630501	62630600	-1.61323	0.0459011
626920	chr1	62691901	62692000	-1.81756	0.0287503
628024	chr1	62802301	62802400	-2.23958	0.00277814
628025	chr1	62802401	62802500	-2.23958	0.00277814
628131	chr1	62813001	62813100	-1.45845	0.0411724
631424	chr1	63142301	63142400	-1.79994	0.0388231
631425	chr1	63142401	63142500	-1.70671	0.0480046
631745	chr1	63174401	63174500	-1.84108	0.0168313
632077	chr1	63207601	63207700	-1.59907	0.0479241
632635	chr1	63263401	63263500	-1.8668	0.0216174
632857	chr1	63285601	63285700	-1.97377	0.0182236
633829	chr1	63382801	63382900	2.67866	0.0488879
633951	chr1	63395001	63395100	3.7135	0.0280065
634030	chr1	63402901	63403000	3.42817	0.04885
634244	chr1	63424301	63424400	3.58332	0.0318519
635045	chr1	63504401	63504500	-1.49424	0.0489884
636561	chr1	63656001	63656100	-1.91456	0.0315383
636562	chr1	63656101	63656200	-1.98776	0.0277286
637876	chr1	63787501	63787600	-1.5804	0.0187965
637877	chr1	63787601	63787700	-1.48188	0.0178411
638569	chr1	63856801	63856900	-1.71181	0.0365089
638570	chr1	63856901	63857000	-1.72724	0.0196598
638571	chr1	63857001	63857100	-1.71798	0.0239902
638682	chr1	63868101	63868200	-1.73575	0.023422
638683	chr1	63868201	63868300	-1.85555	0.0150647
638760	chr1	63875901	63876000	-2.85491	0.000823029
638761	chr1	63876001	63876100	-2.75838	0.00110553
638762	chr1	63876101	63876200	-2.75838	0.00110553
638936	chr1	63893501	63893600	-2.11496	0.00617473
638937	chr1	63893601	63893700	-2.0599	0.00535111
638938	chr1	63893701	63893800	-2.21361	0.00404991
639249	chr1	63924801	63924900	-1.88014	0.0144305
639250	chr1	63924901	63925000	-1.79218	0.0156456
639892	chr1	63989101	63989200	-1.93936	0.00800969
639893	chr1	63989201	63989300	-1.99044	0.00718365
640239	chr1	64023801	64023900	-1.82436	0.0157872
640240	chr1	64023901	64024000	-1.68607	0.0194142
640278	chr1	64027701	64027800	-1.69887	0.0320733
640818	chr1	64081701	64081800	-1.85582	0.0317114
640819	chr1	64081801	64081900	-2.06301	0.0221668
646806	chr1	64680501	64680600	-1.53335	0.0439067
648866	chr1	64886501	64886600	-1.89755	0.0258779
648870	chr1	64886901	64887000	-1.83801	0.0477983
648871	chr1	64887001	64887100	-1.89982	0.0441142
650495	chr1	65049401	65049500	-1.66127	0.0466883
652294	chr1	65229301	65229400	-2.91324	2.6e-05
652295	chr1	65229401	65229500	-2.49993	0.000817251
652296	chr1	65229501	65229600	-2.56964	0.00110507
652487	chr1	65248601	65248700	-1.68053	0.0375167
652512	chr1	65251101	65251200	-2.1148	0.00772454
653498	chr1	65349701	65349800	-1.78376	0.0224365
653499	chr1	65349801	65349900	-1.78376	0.0224365
653809	chr1	65380801	65380900	-1.82337	0.0106394
655478	chr1	65547701	65547800	-1.11845	0.0478148
655924	chr1	65592301	65592400	-2.21559	0.00176072
655925	chr1	65592401	65592500	-2.15736	0.00213213
655926	chr1	65592501	65592600	-1.91737	0.0118414
656328	chr1	65632701	65632800	-2.79062	0.0097273
656329	chr1	65632801	65632900	-2.79062	0.0097273
656330	chr1	65632901	65633000	-2.79331	0.00559911
658501	chr1	65850001	65850100	-1.77801	0.0308534
658597	chr1	65859601	65859700	-2.17988	0.024255
658625	chr1	65862401	65862500	-1.9618	0.0147574
658626	chr1	65862501	65862600	-2.18352	0.00417312
658638	chr1	65863701	65863800	-1.71779	0.0326956
658639	chr1	65863801	65863900	-2.04439	0.00297165
659213	chr1	65921201	65921300	2.27227	0.03927
659349	chr1	65934801	65934900	-2.50792	0.000615312
661721	chr1	66172001	66172100	-1.78446	0.0328178
662243	chr1	66224201	66224300	-2.07644	0.0253708
666217	chr1	66621601	66621700	-2.11663	0.00893401
668235	chr1	66823401	66823500	-1.81794	0.012026
668902	chr1	66890101	66890200	-1.57486	0.0278668
668903	chr1	66890201	66890300	-1.89426	0.0106394
669575	chr1	66957401	66957500	-1.78408	0.0320733
670076	chr1	67007501	67007600	-1.90711	0.0170344
670077	chr1	67007601	67007700	-1.70041	0.0279356
670078	chr1	67007701	67007800	-1.70041	0.0279356
671146	chr1	67114501	67114600	-1.8705	0.0219169
673127	chr1	67312601	67312700	-1.7832	0.0320733
679025	chr1	67902401	67902500	-1.70156	0.0310274
679026	chr1	67902501	67902600	-1.62731	0.0457983
679027	chr1	67902601	67902700	-1.83248	0.0233342
680589	chr1	68058801	68058900	-1.61282	0.0296425
680730	chr1	68072901	68073000	-1.61213	0.0440994
681019	chr1	68101801	68101900	-2.20401	0.00552979
681587	chr1	68158601	68158700	-1.82382	0.0382766
684475	chr1	68447401	68447500	-1.99657	0.00213213
685333	chr1	68533201	68533300	-1.681	0.0273136
685334	chr1	68533301	68533400	-1.84019	0.0161241
686828	chr1	68682701	68682800	-1.78421	0.0224365
686921	chr1	68692001	68692100	-2.13891	0.00500494
686922	chr1	68692101	68692200	-2.13891	0.00500494
687556	chr1	68755501	68755600	-2.22392	0.00369255
687557	chr1	68755601	68755700	-2.03879	0.0117772
688184	chr1	68818301	68818400	-1.80004	0.0234387
688828	chr1	68882701	68882800	-1.85861	0.0409419
689031	chr1	68903001	68903100	-1.85295	0.0246462
689032	chr1	68903101	68903200	-1.99157	0.0122969
689892	chr1	68989101	68989200	-2.42272	0.000693798
689893	chr1	68989201	68989300	-2.48204	0.000119829
689894	chr1	68989301	68989400	-1.96257	0.0069374
691092	chr1	69109101	69109200	-1.53378	0.02715
691262	chr1	69126101	69126200	-2.0608	0.0271604
691263	chr1	69126201	69126300	-1.97859	0.0307946
691264	chr1	69126301	69126400	-2.06709	0.0178869
695770	chr1	69576901	69577000	-2.6195	0.000731903
695771	chr1	69577001	69577100	-2.6195	0.000731903
697211	chr1	69721001	69721100	-1.76314	0.0267409
697212	chr1	69721101	69721200	-1.67719	0.0369031
697213	chr1	69721201	69721300	-1.67193	0.0413148
697414	chr1	69741301	69741400	-3.27226	5.68e-05
697415	chr1	69741401	69741500	-2.78604	0.00043767
697416	chr1	69741501	69741600	-2.19358	0.013854
698796	chr1	69879501	69879600	-1.69259	0.0449066
698834	chr1	69883301	69883400	-1.69786	0.0327525
698835	chr1	69883401	69883500	-1.69768	0.0320733
699214	chr1	69921301	69921400	-1.78341	0.0320733
699812	chr1	69981101	69981200	-2.84292	0.000345016
699813	chr1	69981201	69981300	-2.84292	0.000345016
700385	chr1	70038401	70038500	-1.69047	0.0409077
700386	chr1	70038501	70038600	-1.69047	0.0409077
700961	chr1	70096001	70096100	3.67083	0.0346193
701351	chr1	70135001	70135100	-2.1719	0.0146596
701352	chr1	70135101	70135200	-2.41558	0.00569201
701353	chr1	70135201	70135300	-2.51727	0.00569154
701447	chr1	70144601	70144700	-1.60273	0.0488489
701448	chr1	70144701	70144800	-1.60802	0.0245439
701614	chr1	70161301	70161400	3.51609	0.0491577
701976	chr1	70197501	70197600	-1.9704	0.00746844
701977	chr1	70197601	70197700	-2.22833	0.0031628
703562	chr1	70356101	70356200	-1.72748	0.0373404
703572	chr1	70357101	70357200	-1.61259	0.0453898
703781	chr1	70378001	70378100	-1.54074	0.043674
703818	chr1	70381701	70381800	-1.7525	0.0106394
704226	chr1	70422501	70422600	-2.13061	0.0374989
710287	chr1	71028601	71028700	-1.95756	0.0133596
710548	chr1	71054701	71054800	-1.72797	0.0349943
710549	chr1	71054801	71054900	-1.8363	0.0374767
710550	chr1	71054901	71055000	-1.93848	0.0220606
710551	chr1	71055001	71055100	-1.89514	0.0157696
710757	chr1	71075601	71075700	-1.81998	0.0405692
711232	chr1	71123101	71123200	-2.05174	0.00746844
711233	chr1	71123201	71123300	-1.77447	0.0215459
712771	chr1	71277001	71277100	-1.94149	0.00629969
712772	chr1	71277101	71277200	-2.27809	0.00247035
713220	chr1	71321901	71322000	-1.73761	0.0182772
713222	chr1	71322101	71322200	-2.10551	0.0100694
714183	chr1	71418201	71418300	-2.17306	0.00279342
714187	chr1	71418601	71418700	-1.78293	0.0320733
714422	chr1	71442101	71442200	-2.38177	0.00292159
714423	chr1	71442201	71442300	-2.16904	0.00809633
715052	chr1	71505101	71505200	-2.24181	0.00654182
716094	chr1	71609301	71609400	4.03674	0.00814915
716095	chr1	71609401	71609500	3.88726	0.00881746
716138	chr1	71613701	71613800	-2.47282	0.00192063
717350	chr1	71734901	71735000	-2.00877	0.0132445
717392	chr1	71739101	71739200	-1.70934	0.0290589
717393	chr1	71739201	71739300	-1.75901	0.0315143
717394	chr1	71739301	71739400	-1.79603	0.0295778
717554	chr1	71755301	71755400	-2.70811	0.000199318
717555	chr1	71755401	71755500	-3.17904	2.2e-06
717944	chr1	71794301	71794400	-2.15469	0.00588836
717945	chr1	71794401	71794500	-2.06037	0.00794588
718548	chr1	71854701	71854800	-1.6162	0.043674
718549	chr1	71854801	71854900	-1.69742	0.0320733
719234	chr1	71923301	71923400	-2.24846	0.007827
719235	chr1	71923401	71923500	-2.24846	0.007827
719778	chr1	71977701	71977800	-2.1754	0.0315092
719779	chr1	71977801	71977900	-2.1754	0.0315092
720045	chr1	72004401	72004500	-2.08731	0.0150108
720222	chr1	72022101	72022200	3.35853	0.0401416
721342	chr1	72134101	72134200	-1.61796	0.043674
723916	chr1	72391501	72391600	-1.50461	0.0396077
724101	chr1	72410001	72410100	-2.30161	0.00742893
724102	chr1	72410101	72410200	-2.39649	0.00561278
724103	chr1	72410201	72410300	-2.39649	0.00561278
724374	chr1	72437301	72437400	-2.09209	0.0171716
724459	chr1	72445801	72445900	3.83389	0.0371487
724486	chr1	72448501	72448600	-1.78385	0.0224365
724545	chr1	72454401	72454500	-2.21425	0.0101592
724546	chr1	72454501	72454600	-2.34016	0.00398
724604	chr1	72460301	72460400	-2.12851	0.0243939
727123	chr1	72712201	72712300	-1.95738	0.0146882
727124	chr1	72712301	72712400	-1.86992	0.0275707
727131	chr1	72713001	72713100	-2.26001	0.00405394
727132	chr1	72713101	72713200	-2.26001	0.00405394
727133	chr1	72713201	72713300	-2.29327	0.00242521
728144	chr1	72814301	72814400	-1.80302	0.0247666
728870	chr1	72886901	72887000	3.42188	0.0371571
736897	chr1	73689601	73689700	-1.70246	0.0434367
738368	chr1	73836701	73836800	-1.81143	0.0292289
738369	chr1	73836801	73836900	-1.73523	0.0332672
738487	chr1	73848601	73848700	-1.69855	0.043674
738488	chr1	73848701	73848800	-2.37	0.00263358
740631	chr1	74063001	74063100	-1.86614	0.0256916
740632	chr1	74063101	74063200	-1.90194	0.0251419
740633	chr1	74063201	74063300	-2.11865	0.00830695
740753	chr1	74075201	74075300	-1.39582	0.0484048
741262	chr1	74126101	74126200	-2.13741	0.00500494
741263	chr1	74126201	74126300	-2.3011	0.0044387
741721	chr1	74172001	74172100	-2.13015	0.00981868
741722	chr1	74172101	74172200	-2.13015	0.00981868
742134	chr1	74213301	74213400	-2.24697	0.0312998
742135	chr1	74213401	74213500	-2.35208	0.0174745
742136	chr1	74213501	74213600	-2.23365	0.00702078
744453	chr1	74445201	74445300	-1.97147	0.0106394
752481	chr1	75248001	75248100	-2.68597	0.0028783
753866	chr1	75386501	75386600	-1.47257	0.0168366
754194	chr1	75419301	75419400	-2.93635	3.62e-05
754195	chr1	75419401	75419500	-2.49965	0.00104047
754196	chr1	75419501	75419600	-2.33748	0.002637
756083	chr1	75608201	75608300	-2.42123	0.000693798
756084	chr1	75608301	75608400	-2.2964	0.00232329
756821	chr1	75682001	75682100	-1.80965	0.0101049
756822	chr1	75682101	75682200	-1.56011	0.0261728
756827	chr1	75682601	75682700	-1.52792	0.0218921
756831	chr1	75683001	75683100	-2.34923	0.000482121
756832	chr1	75683101	75683200	-1.89701	0.0210261
757002	chr1	75700101	75700200	-1.6976	0.0214491
757003	chr1	75700201	75700300	-1.66333	0.0211981
757085	chr1	75708401	75708500	-1.78473	0.0224365
757154	chr1	75715301	75715400	-1.84809	0.0289564
757155	chr1	75715401	75715500	-1.72933	0.0394048
757704	chr1	75770301	75770400	-1.72709	0.0395057
757728	chr1	75772701	75772800	-1.55289	0.0442272
758317	chr1	75831601	75831700	-1.55367	0.0450877
758610	chr1	75860901	75861000	-2.19235	0.0109111
758611	chr1	75861001	75861100	-2.39625	0.0108972
759096	chr1	75909501	75909600	-1.54226	0.0455697
759097	chr1	75909601	75909700	-1.54226	0.0455697
760891	chr1	76089001	76089100	-1.51437	0.028345
763431	chr1	76343001	76343100	-1.94269	0.0130046
763454	chr1	76345301	76345400	-2.35699	0.00328772
763455	chr1	76345401	76345500	-2.35699	0.00328772
763836	chr1	76383501	76383600	-1.69833	0.043674
764104	chr1	76410301	76410400	-2.6586	0.000410507
764105	chr1	76410401	76410500	-2.84054	0.000341396
764872	chr1	76487101	76487200	-1.73985	0.0337894
765335	chr1	76533401	76533500	-2.22764	0.0031628
765995	chr1	76599401	76599500	-1.70017	0.032447
766069	chr1	76606801	76606900	-2.32697	0.00233621
766070	chr1	76606901	76607000	-2.32697	0.00233621
768997	chr1	76899601	76899700	-1.94566	0.0287197
769133	chr1	76913201	76913300	-1.94311	0.00964541
769135	chr1	76913401	76913500	-1.61748	0.0306247
769786	chr1	76978501	76978600	-2.18885	0.0303128
769787	chr1	76978601	76978700	-2.24516	0.0295765
770026	chr1	77002501	77002600	-1.28164	0.0463525
770043	chr1	77004201	77004300	3.71199	0.0165509
770968	chr1	77096701	77096800	-1.81757	0.0298659
773043	chr1	77304201	77304300	-1.81047	0.0202582
773780	chr1	77377901	77378000	-1.77724	0.0474273
774732	chr1	77473101	77473200	-2.02427	0.0175841
774733	chr1	77473201	77473300	-1.8988	0.0175185
774734	chr1	77473301	77473400	-1.66022	0.0388168
775106	chr1	77510501	77510600	-1.55987	0.0361174
775803	chr1	77580201	77580300	-2.02927	0.0128086
775804	chr1	77580301	77580400	-2.02927	0.0128086
775950	chr1	77594901	77595000	-1.69593	0.0442396
776487	chr1	77648601	77648700	-1.78389	0.027097
776488	chr1	77648701	77648800	-1.71986	0.0323835
776489	chr1	77648801	77648900	-1.9632	0.00813802
777223	chr1	77722201	77722300	-1.83254	0.0187269
777389	chr1	77738801	77738900	-1.83161	0.0106383
778206	chr1	77820501	77820600	-2.30473	0.00215865
778207	chr1	77820601	77820700	-2.30473	0.00215865
778208	chr1	77820701	77820800	-1.8626	0.0201451
778274	chr1	77827301	77827400	-2.06623	0.00533771
778275	chr1	77827401	77827500	-2.01056	0.0066069
778276	chr1	77827501	77827600	-2.00904	0.0188434
778343	chr1	77834201	77834300	-1.69766	0.0320733
778361	chr1	77836001	77836100	-1.68527	0.0418875
778500	chr1	77849901	77850000	-1.28474	0.0244798
778501	chr1	77850001	77850100	-1.96935	0.00126372
778564	chr1	77856301	77856400	-1.81653	0.0418921
778565	chr1	77856401	77856500	-1.84405	0.0380359
778633	chr1	77863201	77863300	-1.69871	0.0320733
778691	chr1	77869001	77869100	-1.6993	0.043674
778824	chr1	77882301	77882400	-1.75994	0.0288298
778825	chr1	77882401	77882500	-1.75994	0.0288298
778848	chr1	77884701	77884800	-1.66019	0.0197405
779312	chr1	77931101	77931200	2.21804	0.0356082
780859	chr1	78085801	78085900	-1.91607	0.0174553
780860	chr1	78085901	78086000	-2.16078	0.00369627
780861	chr1	78086001	78086100	-1.83388	0.030675
783577	chr1	78357601	78357700	-2.51172	0.000658724
783578	chr1	78357701	78357800	-2.51172	0.000658723
783579	chr1	78357801	78357900	-2.51172	0.000658724
783966	chr1	78396501	78396600	-1.99814	0.0115653
783967	chr1	78396601	78396700	-1.98613	0.00665648
783973	chr1	78397201	78397300	-1.78611	0.00881802
783974	chr1	78397301	78397400	-1.78585	0.00881802
783975	chr1	78397401	78397500	-1.68393	0.0194142
784889	chr1	78488801	78488900	-1.80664	0.0429405
786255	chr1	78625401	78625500	-2.3296	0.00191608
786256	chr1	78625501	78625600	-2.3296	0.00191608
786383	chr1	78638201	78638300	-3.22955	3.73e-05
786384	chr1	78638301	78638400	-3.46165	9.17e-06
789317	chr1	78931601	78931700	-2.07067	0.0103247
789319	chr1	78931801	78931900	-1.99568	0.0260953
789994	chr1	78999301	78999400	-2.04364	0.0306597
791353	chr1	79135201	79135300	-2.00779	0.00710123
791354	chr1	79135301	79135400	-1.68638	0.0194142
792029	chr1	79202801	79202900	-1.78409	0.0320733
792030	chr1	79202901	79203000	-1.78409	0.0320733
792458	chr1	79245701	79245800	-2.27483	0.000609494
792459	chr1	79245801	79245900	-2.0272	0.00126372
792460	chr1	79245901	79246000	-1.91785	0.00174696
792464	chr1	79246301	79246400	-1.72932	0.0496862
792465	chr1	79246401	79246500	-1.81906	0.0410616
792572	chr1	79257101	79257200	3.41653	0.0384237
792723	chr1	79272201	79272300	-2.5938	0.00120564
792724	chr1	79272301	79272400	-2.5938	0.00120564
792725	chr1	79272401	79272500	-2.5938	0.00120564
794894	chr1	79489301	79489400	-2.1957	0.00347104
805843	chr1	80584201	80584300	-1.6987	0.0320733
805978	chr1	80597701	80597800	-1.62341	0.0251533
805979	chr1	80597801	80597900	-1.5409	0.043674
806399	chr1	80639801	80639900	-2.15975	0.0132604
806400	chr1	80639901	80640000	-2.15975	0.0132604
806401	chr1	80640001	80640100	-2.15975	0.0132604
813243	chr1	81324201	81324300	-2.23955	0.00385192
813244	chr1	81324301	81324400	-2.06853	0.00238248
813245	chr1	81324401	81324500	-1.64339	0.0332001
813566	chr1	81356501	81356600	-1.82097	0.0153212
817035	chr1	81703401	81703500	-2.07751	0.0171772
817036	chr1	81703501	81703600	-1.85441	0.0415366
817412	chr1	81741101	81741200	-2.23525	0.010953
817413	chr1	81741201	81741300	-2.23525	0.010953
818424	chr1	81842301	81842400	-1.48887	0.0467262
818468	chr1	81846701	81846800	-2.22979	0.0031628
819310	chr1	81930901	81931000	-1.17008	0.0480981
822954	chr1	82295301	82295400	3.30323	0.0449572
823289	chr1	82328801	82328900	-1.49634	0.0293863
823399	chr1	82339801	82339900	-1.76675	0.0379504
823550	chr1	82354901	82355000	-1.85003	0.00873701
824905	chr1	82490401	82490500	-1.71857	0.0422441
824979	chr1	82497801	82497900	2.36631	0.0416426
825272	chr1	82527101	82527200	-1.9071	0.01442
825697	chr1	82569601	82569700	-1.61764	0.043674
825723	chr1	82572201	82572300	-1.85112	0.0461164
825724	chr1	82572301	82572400	-1.87354	0.0444436
826105	chr1	82610401	82610500	-1.76282	0.0399495
828129	chr1	82812801	82812900	3.66669	0.0271901
828380	chr1	82837901	82838000	-1.58435	0.0471811
828381	chr1	82838001	82838100	-1.58435	0.0471811
828382	chr1	82838101	82838200	-1.58435	0.0471811
829562	chr1	82956101	82956200	-1.61748	0.0320733
834512	chr1	83451101	83451200	-1.66215	0.0413982
835761	chr1	83576001	83576100	-1.81822	0.0447869
836546	chr1	83654501	83654600	-1.97326	0.0163519
836547	chr1	83654601	83654700	-1.82911	0.0246073
836548	chr1	83654701	83654800	-1.82911	0.0246073
836554	chr1	83655301	83655400	-1.57329	0.0170127
[truncated: 59,368 more rows]
